# Supplementary material for: The population structure of Acinetobacter baumannii isolated from animals: an emerging zoonotic threat
Source: Appl Environ Microbiol. 2026 Jun 15;92(7):e00038-26. doi: 10.1128/aem.00038-26 (PMC13399460; doi:10.1128/aem.00038-26)
Supplement: Table S1 — Detailed information on the genomes of A. baumannii from different host sources, downloaded from NCBI. [file aem.00038-26-s0002.xlsx]

## Sheet: Sheet1
	Table S2: Diameter of tested antimicrobial agents to A. baumannii isolates.
Isolates/Antibiotics (mm)	Piperacillin (PIP)	Ampicillin-sulbactam (AMS)	Piperacillin-tazobactam (TZP)	Ticarcillin-clavulanate (TIM)	Ceftazidime (CAZ)	Cefepime (FEP)	Cefotaxime (CTX)	Imipenem (IPM)	Meropenem (MEM)	Gentamicin (GM)	Tobramycin (TO)	Amikacin (AK)	Doxycycline (DX)	Minocycline (MI)	Tetracycline (TE)	Ciprofloxacin (CIP)	Levofloxacin (LVX)	Gatifloxacin (GAT)	Trimethoprim- sulfamethoxazole (SXT)
Quality control strain Escherichia coli ATCC 25922	24-30 (24)	19-24 (21)	24-30 (29)	24-30 (30)	25-32 (25)	32-38 (32)	29-35 (30)	26-32 (30)	28-35 (30)	19-26 (23)	18-26 (23)	19-26 (23)	18-24 (23)	19-25 (23)	18-25 (24)	29-38 (37)	29-37 (33)	30-37 (35)	23-29 (29)
Interpretive Categories and Zone Diameter Breakpoints, nearest whole mm	≥21	≥15	≥21	≥20	≥18	≥18	≥23	≥22	≥18	≥15	≥15	≥17	≥13	≥16	≥15	≥21	≥17	≥18	≥16	S
	18-20	12-14	18-20	15-19	15-17	15-17	15-22	19-21	15-17	13-14	13-14	15-16	10-12	13-15	12-14	16-20	14-16	15-17	11-15	I
	≤17	≤11	≤17	≤14	≤14	≤14	≤14	≤18	≤14	≤12	≤12	≤14	≤9	≤12	≤11	≤15	≤13	≤14	≤10	R
ZWAb042	24	32	29	26	21	25	21	33	30	23	22	21	28	29	22	21	23	28	23
ZWAb043	23	30	27	24	21	24	20	31	28	25	25	24	30	29	25	33	32	35	28
ZWAb044	24	32	28	25	19	24	21	35	30	25	25	24	30	30	25	31	32	34	29
ZWAb045	26	28	30	27	24	28	25	37	33	26	25	26	28	26	24	33	33	35	29
ZWAb046	25	30	29	26	21	27	22	32	32	24	25	23	21	28	12	34	31	35	26
ZWAb047	24	29	26	25	20	24	21	35	31	29	24	23	29	28	27	31	30	33	26
ZWAb048	22	28	25	25	19	25	20	35	32	23	23	22	28	30	23	30	30	33	25
ZWAb049	25	30	30	26	23	26	25	30	31	21	23	22	28	28	24	31	30	33	26
ZWAb050	25	28	27	24	20	25	21	32	30	22	22	22	27	28	23	30	29	33	23
ZWAb051	24	30	27	23	22	25	22	30	30	23	22	22	24	29	11	33	32	35	25
ZWAb052	23	27	25	25	20	24	20	29	25	23	22	22	28	28	23	32	31	33	25
ZWAb053	26	29	30	28	26	31	25	34	32	14	20	20	29	29	24	29	30	33	25
ZWAb054	21	26	23	25	21	27	21	36	29	23	23	23	28	30	24	28	28	31	32
ZWAb055	21	26	24	22	18	23	19	31	28	23	22	23	26	26	22	28	29	32	24
ZWAb056	23	28	26	25	22	25	22	31	31	24	23	22	27	28	22	29	29	32	24
ZWAb057	25	31	26	25	22	25	22	35	34	25	26	25	26	29	20	34	32	35	26
ZWAb058	22	29	26	25	21	25	21	32	31	22	23	23	25	26	9	28	28	30	23
ZWAb059	23	27	25	21	19	23	20	30	28	21	22	21	23	24	23	30	30	33	23
ZWAb060	22	29	26	24	20	23	20	30	29	21	22	21	25	25	20	21	22	25	25
ZWAb061	22	26	25	23	20	23	20	28	25	22	28	23	27	29	23	27	29	30	25
ZWAb062	22	27	24	28	18	22	20	27	24	22	22	22	27	27	22	28	27	28	23
ZWAb063	23	30	26	25	20	24	20	30	25	24	23	23	27	27	21	22	21	25	23
ZWAb064	23	29	27	25	20	24	21	32	28	22	21	21	30	30	25	30	31	32	26
ZWAb065	23	28	27	25	21	25	22	32	31	23	23	23	27	30	25	31	30	33	29
ZWAb066	22	27	25	23	20	23	20	30	29	23	22	21	24	25	19	32	30	32	23
ZWAb067	22	27	25	22	20	24	21	30	30	22	22	20	23	26	12	30	30	31	23
ZWAb068	24	28	26	24	21	25	22	36	32	22	23	21	26	27	23	31	29	33	25
ZWAb069	21	27	26	22	20	27	21	36	31	22	22	21	26	27	22	29	29	32	25
ZWAb070	24	29	27	25	20	27	21	35	32	24	23	22	24	24	19	32	31	34	25
ZWAb071	24	30	27	25	21	25	21	34	32	23	24	23	25	26	17	31	30	33	25
