# Supplementary material for: The population structure of Acinetobacter baumannii isolated from animals: an emerging zoonotic threat
Source: Appl Environ Microbiol. 2026 Jun 15;92(7):e00038-26. doi: 10.1128/aem.00038-26 (PMC13399460; doi:10.1128/aem.00038-26)
Supplement: Table S2 — Diameter of tested antimicrobial agents to A. baumannii isolates. [file aem.00038-26-s0003.xlsx]

## Sheet: Animals
Table S1: Detailed information on the genomes of A. baumannii from different host sources was downloaded from NCBI.
Nunmber	Assembly	Collection date	Geographic location	Host	KL	OCL	ST	Pas_cpn60	Pas_fusA	Pas_gltA	Pas_pyrG	Pas_recA	Pas_rplB	Pas_rpoB
1	GCA_001657725	2000	Germany	cat	KL1	OCL1	1	1	1	1	1	5	1	1
2	GCA_001693095	2013	Germany	goose	KL11	OCL8	388	1	62	3	2	40	4	4
3	GCA_001693105	2013	Poland	white stork	KL79	OCL1	943	1	5	15	5	9	1	4
4	GCA_001693115	2012	Germany	chicken	KL8	OCL2	23	1	3	10	1	4	4	4
5	GCA_001693125	2013	Poland	white stork	KL121	OCL1	821	12	100	2	2	9	1	52
6	GCA_001693175	2014	Poland	white stork	KL121	OCL1	821	12	100	2	2	9	1	52
7	GCA_001693185	2014	Poland	white stork	KL72	OCL1	512	3	37	3	2	4	1	9
8	GCA_001693195	2014	Poland	white stork	KL58	OCL1	309	12	1	2	2	9	1	5
9	GCA_001693205	2014	Poland	white stork	KL126	OCL3	80	1	1	10	1	4	4	5
10	GCA_001704675	2011	Germany	dog	KL108	OCL2	10	1	3	2	1	4	4	4
11	GCA_001704705	2011	Germany	dog	KL108	OCL2	10	1	3	2	1	4	4	4
12	GCA_002367895	2016	Luxembourg	grey parrot	KL202	OCL4	294	40	3	2	2	4	35	4
13	GCA_002573725	2013	Poland	white stork	KL151	OCL1	923	12	100	2	2	9	1	4
14	GCA_002573735	2014	Poland	white stork	KL201	OCL4	927	1	3	2	2	2	4	29
15	GCA_002573795	2015	Germany	chicken	KL62	OCL2	23	1	3	10	1	4	4	4
16	GCA_002573805	2015	Germany	turkey	KL14	OCL6	25	3	3	2	4	7	2	4
17	GCA_002573815	2015	Germany	white stork	KL177	OCL1	821	12	100	2	2	9	1	52
18	GCA_002573825	2016	Germany	white stork	KL16	OCL2	240	3	3	2	5	7	2	51
19	GCA_002573875	2016	Poland	white stork	KL218	OCL1	1179	3	3	2	1	166	2	14
20	GCA_002573895	2013	Poland	white stork	KL41	OCL1	690	3	3	2	1	7	2	14
21	GCA_002573905	2016	Germany	goose	KL121	OCL1	938	1	100	2	76	9	1	52
22	GCA_002573915	2016	Germany	goose	KL95	OCL7	138	3	3	7	26	7	1	4
23	GCA_002753915	2012	Pakistan	sheep	KL3	OCL1	2	2	2	2	2	2	2	2
24	GCA_003994455	2018	China	pig	KL111	OCL9	1303	3	3	16	1	13	1	15
25	GCA_004152685	2014	Canada	cattle	KL104	OCL5	241	40	3	15	2	40	4	4
26	GCA_004152715	2014	Canada	cattle	KL6	OCL7	-	51	~3	140	6	18	1	1
27	GCA_004152785	2014	Canada	cattle	KL6	OCL7	-	51	~3	140	6	18	1	1
28	GCA_004153295	2014	Canada	cattle	KL6	OCL7	-	51	~3	140	6	18	1	1
29	GCA_004153595	2018	Germany	dog	KL14	OCL6	25	3	3	2	4	7	2	4
30	GCA_008801795	2016	Germany	horse	KL28	OCL1	46	5	12	11	2	14	9	14
31	GCA_012974585	2017	China	duck	KL62	OCL2	23	1	3	10	1	4	4	4
32	GCA_012974845	2017	Thailand	dog	KL52	OCL1	2	2	2	2	2	2	2	2
33	GCA_013346445	2018	USA	pig	KL58	OCL1	-	3	2	2	7	466	1	5
34	GCA_013346455	2018	USA	pig	KL208	OCL4	-	1	3	67	2	~195	2	5
35	GCA_013394265	2017	China	duck	KL136	OCL2	1093	1	158	2	2	165	1	2
36	GCA_013394285	2017	China	duck	KL24	OCL2	16	7	7	2	2	8	4	4
37	GCA_015571935	2018	Canada	pig	KL209	OCL2	-	5	4	2	1	3	1	5
38	GCA_015676585	2018	Canada	pig	KL209	OCL2	-	5	4	2	1	3	1	5
39	GCA_015676635	2018	Canada	pig	KL47	OCL6	375	8	2	2	3	9	2	4
40	GCA_015676835	2018	Canada	pig	KL209	OCL2	-	5	4	2	1	3	1	5
41	GCA_015676875	2018	Canada	pig	KL209	OCL2	-	5	4	2	1	3	1	5
42	GCA_016496495	2014	Netherlands	dog	KL11	OCL8	241	40	3	15	2	40	4	4
43	GCA_016496645	2014	Netherlands	dog	KL14	OCL6	837	13	4	2	3	6	1	16
44	GCA_016496685	2014	Netherlands	dog	KL52	OCL5	239	1	4	2	2	7	1	4
45	GCA_016496705	2014	Netherlands	dog	KL124	OCL1	-	3	294	2	2	157	4	5
46	GCA_016496715	2014	Netherlands	dog	KL9	OCL1	2	2	2	2	2	2	2	2
47	GCA_016496745	2012	Netherlands	dog	KL9	OCL1	2	2	2	2	2	2	2	2
48	GCA_016496765	2014	Netherlands	dog	KL9	OCL1	2	2	2	2	2	2	2	2
49	GCA_016496785	2012	Netherlands	dog	KL42	OCL1	2	2	2	2	2	2	2	2
50	GCA_016496805	2012	Netherlands	dog	KL42	OCL1	2	2	2	2	2	2	2	2
51	GCA_016496825	2012	Netherlands	dog	KL42	OCL1	2	2	2	2	2	2	2	2
52	GCA_016496845	2012	Netherlands	dog	KL42	OCL1	2	2	2	2	2	2	2	2
53	GCA_017298055	2020	USA	cattle	KL14	OCL7	25	3	3	2	4	7	2	4
54	GCA_019457715	2015	France	canis lupus	KL14	OCL6	25	3	3	2	4	7	2	4
55	GCA_021729465	2019	China	duck	KL136	OCL2	1093	1	158	2	2	165	1	2
56	GCA_022660835	2012	Brazil	dendrocygna viduata	KL210	OCL10	79	26	2	2	2	29	4	5
57	GCA_022933355	2013	USA	snake	KL97	OCL12	1293	1	175	2	2	73	1	5
58	GCA_022933375	2014	USA	snake	KL108	OCL2	1296	3	176	2	2	180	4	5
59	GCA_022933395	2013	Canada	lizard	KL9	OCL2	866	3	2	2	30	3	74	3
60	GCA_022933505	2013	El Salvador	lizard	KL113	OCL3	1295	3	50	15	2	4	1	4
61	GCA_022933565	2014	USA	lizard	KL184	OCL4	1298	3	52	2	85	181	4	4
62	GCA_022933585	2014	Canada	lizard	KL236	OCL19	1299	1	3	2	1	2	4	5
63	GCA_022934385	2014	USA	lizard	KL53	OCL1	1212	3	3	6	2	4	4	14
64	GCA_022934405	2013	USA	snake	KL14	OCL6	25	3	3	2	4	7	2	4
65	GCA_022934425	2014	USA	lizard	KL58	OCL1	1301	3	3	2	6	51	1	14
66	GCA_022934445	2014	USA	lizard	KL219	OCL4	1297	184	1	7	6	3	1	5
67	GCA_022935365	2013	USA	lizard	KL20	OCL4	1294	64	5	166	2	9	1	4
68	GCA_022935385	2013	USA	snake	KL91	OCL4	294	40	3	2	2	4	35	4
69	GCA_022935405	2013	Canada	snake	KL14	OCL14	25	3	3	2	4	7	2	4
70	GCA_022935445	2014	El Salvador	lizard	KL120	OCL1	46	5	12	11	2	14	9	14
71	GCA_022936505	2013	USA	lizard	KL218	OCL1	1211	1	2	2	2	73	4	5
72	GCA_022938985	2013	USA	lizard	KL194	OCL2	1290	1	8	2	6	4	1	158
73	GCA_022940845	2014	Canada	lizard	KL171	OCL4	1300	5	1	101	2	2	2	5
74	GCA_022953895	2013	Viet Nam	lizard	KL109	OCL4	1111	26	2	2	1	43	82	5
75	GCA_023465835	2013	Viet Nam	lizard	KL239	OCL6	311	3	1	2	1	11	2	4
76	GCA_023498875	2006	United Kingdom	pig	KL19	OCL1	162	3	2	2	2	2	4	8
77	GCA_023498895	2006	United Kingdom	pig	KL19	OCL1	162	3	2	2	2	2	4	8
78	GCA_023498905	2006	United Kingdom	pig	KL19	OCL1	162	3	2	2	2	2	4	8
79	GCA_023498915	2006	United Kingdom	pig	KL19	OCL1	162	3	2	2	2	2	4	8
80	GCA_023498955	2006	United Kingdom	pig	KL19	OCL1	162	3	2	2	2	2	4	8
81	GCA_023498975	2006	United Kingdom	pig	KL19	OCL1	162	3	2	2	2	2	4	8
82	GCA_023498995	2006	United Kingdom	pig	KL19	OCL1	162	3	2	2	2	2	4	8
83	GCA_023499005	2006	United Kingdom	cattle	KL3	OCL1	492	2	3	2	2	2	2	2
84	GCA_023499035	2006	United Kingdom	cattle	KL3	OCL1	492	2	3	2	2	2	2	2
85	GCA_023499055	2006	United Kingdom	cattle	KL3	OCL1	492	2	3	2	2	2	2	2
86	GCA_023499075	2006	United Kingdom	cattle	KL3	OCL1	492	2	3	2	2	2	2	2
87	GCA_023499085	2006	United Kingdom	cattle	KL3	OCL1	492	2	3	2	2	2	2	2
88	GCA_023499095	2006	United Kingdom	cattle	KL172	OCL4	1014	3	3	2	2	9	1	2
89	GCA_023499105	2006	United Kingdom	cattle	KL3	OCL1	492	2	3	2	2	2	2	2
90	GCA_023499155	2006	United Kingdom	cattle	KL172	OCL4	1014	3	3	2	2	9	1	2
91	GCA_024264925	2020	Viet Nam	chicken	KL39	OCL3	-	1	3	2	2	2	4	93
92	GCA_024369395	2020	Viet Nam	duck	KL184	OCL4	-	1	3	2	2	51	1	8
93	GCA_024440175	2020	Viet Nam	chicken	KL172	OCL4	-	3	2	2	2	7	1	4
94	GCA_024440215	2020	Viet Nam	chicken	KL14	OCL7	762	3	3	2	2	109	2	95
95	GCA_024487925	2020	Viet Nam	chicken	KL172	OCL4	-	3	2	2	2	7	1	4
96	GCA_025290115	2020	China	apis mellifera	KL88	OCL6	-	1	2	419?	2	5	1	14
97	GCA_025291655	2020	China	apis mellifera	KL47	OCL6	40	1	2	2	2	5	1	14
98	GCA_025291755	2020	China	apis mellifera	KL47	OCL6	40	1	2	2	2	5	1	14
99	GCA_026471705	2009	Germany	horse	KL9	OCL1	2	2	2	2	2	2	2	2
100	GCA_026472865	2010	Germany	horse	KL28	OCL1	149	3	12	11	2	14	9	14
101	GCA_026472885	2011	Germany	horse	KL1	OCL1	3	3	3	2	2	3	1	3
102	GCA_026472905	2011	Germany	horse	KL24	OCL7	103	7	3	2	1	7	1	4
103	GCA_026472925	2014	Germany	horse	KL42	OCL1	2	2	2	2	2	2	2	2
104	GCA_026472945	2014	Germany	horse	KL1	OCL1	1	1	1	1	1	5	1	1
105	GCA_026472965	2014	Germany	horse	KL28	OCL1	46	5	12	11	2	14	9	14
106	GCA_026472985	2014	Germany	horse	KL1	OCL1	1	1	1	1	1	5	1	1
107	GCA_026473005	2014	Germany	horse	KL1	OCL1	3	3	3	2	2	3	1	3
108	GCA_026473025	2014	Germany	horse	KL1	OCL1	1	1	1	1	1	5	1	1
109	GCA_026473045	2016	Germany	horse	KL171	OCL4	275	40	3	11	2	5	1	8
110	GCA_026473065	2016	Germany	horse	KL1	OCL1	1	1	1	1	1	5	1	1
111	GCA_026473085	2016	Germany	horse	KL98	OCL4	1013	3	2	11	2	44	4	4
112	GCA_026473105	2016	Germany	horse	KL1	OCL1	1	1	1	1	1	5	1	1
113	GCA_026473125	2016	Germany	horse	KL154	OCL16	1074	1	2	39	2	39	1	5
114	GCA_026473135	2017	Germany	horse	KL9	OCL1	2	2	2	2	2	2	2	2
115	GCA_026473165	2016	Germany	horse	KL9	OCL1	2	2	2	2	2	2	2	2
116	GCA_026473185	2010	Germany	horse	KL1	OCL1	3	3	3	2	2	3	1	3
117	GCA_026473205	2018	Germany	horse	KL51	OCL1	1742	25	3	7	2	4	1	3
118	GCA_026473225	2018	Germany	horse	KL9	OCL1	2	2	2	2	2	2	2	2
119	GCA_026473245	2018	Germany	horse	KL9	OCL1	2	2	2	2	2	2	2	2
120	GCA_026473265	2018	Germany	horse	KL1	OCL1	1	1	1	1	1	5	1	1
121	GCA_026473285	2019	Germany	horse	KL9	OCL1	2	2	2	2	2	2	2	2
122	GCA_026473305	2019	Germany	horse	KL9	OCL1	2	2	2	2	2	2	2	2
123	GCA_026473325	2018	Germany	horse	KL9	OCL1	2	2	2	2	2	2	2	2
124	GCA_026473345	2018	Germany	horse	KL9	OCL1	2	2	2	2	2	2	2	2
125	GCA_026473365	2020	Germany	horse	KL56	OCL6	444	39	2	2	2	4	4	4
126	GCA_026473665	2016	Germany	horse	KL1	OCL1	1	1	1	1	1	5	1	1
127	GCA_026474665	2011	Germany	horse	KL1	OCL1	3	3	3	2	2	3	1	3
128	GCA_026474685	2011	Germany	horse	KL42	OCL1	2	2	2	2	2	2	2	2
129	GCA_026474705	2014	Germany	horse	KL9	OCL1	2	2	2	2	2	2	2	2
130	GCA_026474725	2010	Germany	horse	KL1	OCL1	3	3	3	2	2	3	1	3
131	GCA_026474745	2016	Germany	horse	KL120	OCL1	1740	1	78	2	2	73	4	54
132	GCA_026474765	2018	Germany	horse	KL9	OCL1	2	2	2	2	2	2	2	2
133	GCA_026474805	2019	Germany	horse	KL51	OCL1	1744	25	3	2	2	4	9	3
134	GCA_026476465	2019	Germany	horse	KL9	OCL1	2	2	2	2	2	2	2	2
135	GCA_026479525	2014	Germany	horse	KL1	OCL1	1	1	1	1	1	5	1	1
136	GCA_027255855	2018	Germany	horse	KL9	OCL1	2	2	2	2	2	2	2	2
137	GCA_027257815	2019	Germany	turkey	KL239	OCL6	2157	12	5	40	2	7	4	4
138	GCA_028438035	2017	Germany	lumbricina	KL129	OCL4	-	27	2	2	2	5	2	5
139	GCA_028438505	2013	Germany	pythonidae	KL219	OCL16	-	5	2	143	252	51	1	5
140	GCA_028438535	2013	Germany	oryctolagus cuniculus	KL46	OCL1	933	1	3	10	1	3	1	14
141	GCA_028438605	2013	Germany	dog	KL192	OCL2	-	1	413	2	2	5	4	5
142	GCA_028438615	2014	Germany	oryctolagus cuniculus	KL72	OCL1	22	3	9	3	2	4	1	9
143	GCA_028438725	2013	Germany	pig	KL65	OCL1	-	1	3	5	2	9	1	14
144	GCA_028438805	2013	Germany	pig	KL126	OCL4	465	1	3	67	2	29	6	5
145	GCA_028438905	2013	Germany	pig	KL79	OCL1	-	1	3	2	2	9	4	2
146	GCA_028438915	2019	Poland	white stork	KL28	OCL1	-	5	16	11	2	15	1	433
147	GCA_028438925	2019	Germany	lumbricina	KL123	OCL1	-	6	56	6	2	9	4	4
148	GCA_028438945	2019	Poland	white stork	KL51	OCL1	-	1	53	3	2	3	134	5
149	GCA_028438985	2019	Poland	white stork	KL172	OCL4	155	3	2	2	2	44	4	4
150	GCA_028439005	2019	Spain	white stork	KL163	OCL6	-	3	3	2	5	3	261	4
151	GCA_028439015	2019	Spain	white stork	KL1	OCL1	-	3	5	2	2	4	4	5
152	GCA_028439025	2019	Spain	white stork	KL87	OCL5	-	3	5	2	2	7	1	9
153	GCA_028439065	2019	Spain	white stork	KL86	OCL6	-	3	3	3	1	73	2	4
154	GCA_028439085	2019	Spain	white stork	KL218	OCL1	690	3	3	2	1	7	2	14
155	GCA_028439105	2019	Spain	white stork	KL207	OCL11	-	1	195	2	1	151	9	1
156	GCA_028439125	2019	Poland	white stork	KL151	OCL4	-	3	2	11	2	44	1	4
157	GCA_028439145	2019	Spain	white stork	KL7	OCL1	-	1	2	3	2	62	2	5
158	GCA_028439155	2019	Spain	white stork	KL3	OCL6	150	39	2	2	2	4	27	4
159	GCA_028439185	2019	Poland	white stork	KL184	OCL4	155	3	2	2	2	44	4	4
160	GCA_028439205	2019	Poland	white stork	KL172	OCL4	155	3	2	2	2	44	4	4
161	GCA_028439225	2019	Poland	white stork	KL203	OCL12	1733	3	2	37	6	71	83	36
162	GCA_028439235	2019	Poland	white stork	KL138	OCL1	240	3	3	2	5	7	2	51
163	GCA_028439265	2019	Poland	white stork	KL72	OCL1	-	3	3	6	2	29	2	9
164	GCA_028439275	2019	Poland	white stork	KL140	OCL16	-	477	2	39	2	39	4	14
165	GCA_028439305	2019	Poland	white stork	KL125	OCL5	336	27	2	2	2	7	2	5
166	GCA_028439325	2019	Poland	white stork	KL214	OCL6	690	3	3	2	1	7	2	14
167	GCA_028440725	2019	Poland	white stork	KL190	OCL7	-	3	3	2	2	71	2	5
168	GCA_028440745	2019	Poland	white stork	KL201	OCL4	1013	3	2	11	2	44	4	4
169	GCA_028440765	2019	Poland	white stork	KL79	OCL1	-	1	3	413	1	4	1	2
170	GCA_028440775	2019	Poland	white stork	KL35	OCL1	-	3	63	3	2	5	260	1
171	GCA_028440805	2019	Poland	white stork	KL184	OCL4	-	51	3	2	5	4	1	14
172	GCA_028440815	2019	Poland	white stork	KL79	OCL1	-	3	3	2	4	9	1	2
173	GCA_028440825	2019	Poland	white stork	KL137	OCL1	-	3	3	55	2	29	4	14
174	GCA_028440865	2019	Poland	white stork	KL65	OCL1	-	12	2	2	2	466	1	5
175	GCA_028440875	2019	Poland	white stork	KL18	OCL22	1027	27	3	6	2	29	4	4
176	GCA_028440905	2019	Poland	white stork	KL19	OCL1	-	12	1	3	1	217	4	48
177	GCA_028440925	2019	Poland	white stork	KL151	OCL1	240	3	3	2	5	7	2	51
178	GCA_028440945	2019	Poland	white stork	KL192	OCL2	267	12	37	2	2	3	2	14
179	GCA_028440965	2019	Poland	white stork	KL151	OCL1	240	3	3	2	5	7	2	51
180	GCA_028440985	2019	Poland	white stork	KL151	OCL1	928	3	53	139	2	62	1	5
181	GCA_028440995	2019	Poland	white stork	KL201	OCL4	155	3	2	2	2	44	4	4
182	GCA_028441025	2019	Poland	white stork	KL138	OCL1	240	3	3	2	5	7	2	51
183	GCA_028441045	2019	Poland	white stork	KL190	OCL7	-	3	3	2	1	9	2	5
184	GCA_028441065	2019	Poland	white stork	KL43	OCL22	-	3	16	2	1	4	9	135
185	GCA_028441085	2019	Poland	white stork	KL184	OCL4	37	3	2	2	2	7	1	2
186	GCA_028441105	2019	Poland	white stork	KL58	OCL1	-	3	100	13	1	5	4	14
187	GCA_028441125	2019	Poland	white stork	KL239	OCL6	-	3	1	5	1	157	1	14
188	GCA_028441145	2019	Poland	white stork	KL58	OCL1	-	12	49	2	2	9	4	3
189	GCA_028441165	2019	Poland	white stork	KL86	OCL6	-	3	412	420	2	472	4	14
190	GCA_028441185	2019	Poland	white stork	KL239	OCL6	-	1	3	11	5	3	1	14
191	GCA_028441205	2018	Poland	white stork	KL72	OCL1	-	3	37	68	2	42	1	9
192	GCA_028441215	2018	Poland	white stork	KL96	OCL17	-	3	3	2	2	15	4	52
193	GCA_028441245	2018	Poland	white stork	KL227	OCL7	-	3	1	143	3	13	1	432
194	GCA_028441265	2018	Poland	white stork	KL91	OCL4	294	40	3	2	2	4	35	4
195	GCA_028441275	2018	Poland	white stork	KL79	OCL1	1019	1	3	2	2	9	4	14
196	GCA_028441305	2018	Poland	white stork	KL218	OCL1	690	3	3	2	1	7	2	14
197	GCA_028441315	2018	Poland	white stork	KL20	OCL4	-	3	52	2	2	4	4	4
198	GCA_028441345	2018	Poland	white stork	KL211	OCL22	-	3	1	2	2	5	259	4
199	GCA_028441365	2018	Poland	white stork	KL190	OCL7	926	1	2	2	5	141	6	2
200	GCA_028441375	2018	Poland	white stork	KL190	OCL7	-	3	3	5	6	141	6	52
201	GCA_028441405	2018	Poland	white stork	KL9	OCL1	1060	3	144	56	2	5	1	142
202	GCA_028441425	2018	Poland	white stork	KL51	OCL1	-	25	3	419	2	4	4	14
203	GCA_028441435	2018	Poland	white stork	KL56	OCL1	-	50	3	2	251	3	4	4
204	GCA_028441465	2018	Poland	white stork	KL151	OCL1	240	3	3	2	5	7	2	51
205	GCA_028441475	2018	Poland	white stork	KL151	OCL1	240	3	3	2	5	7	2	51
206	GCA_028441485	2018	Poland	white stork	KL107	OCL3	461	67	2	6	2	74	2	5
207	GCA_028441525	2018	Poland	white stork	KL79	OCL1	-	35	5	15	5	9	1	4
208	GCA_028441545	2018	Poland	white stork	KL9	OCL1	240	3	3	2	5	7	2	51
209	GCA_028441555	2018	Poland	white stork	KL126	OCL3	-	1	3	10	1	4	4	5
210	GCA_028441565	2018	Poland	white stork	KL51	OCL1	1744	25	3	2	2	4	9	3
211	GCA_028441585	2018	Poland	white stork	KL119	OCL7	1018	8	1	2	1	5	1	4
212	GCA_028441625	2018	Poland	white stork	KL189	OCL7	-	3	77	2	2	5	2	3
213	GCA_028441635	2018	Poland	white stork	KL155	OCL1	-	1	3	2	2	471	258	2
214	GCA_028441655	2018	Poland	white stork	KL110	OCL6	1526	1	52	2	2	67	1	2
215	GCA_028441665	2018	Poland	white stork	KL58	OCL1	1020	3	3	2	2	5	4	8
216	GCA_028441705	2018	Poland	white stork	KL214	OCL1	-	3	2	2	34	5	1	14
217	GCA_028441725	2018	Poland	white stork	KL151	OCL1	240	3	3	2	5	7	2	51
218	GCA_028441745	2018	Poland	white stork	KL208	OCL4	-	1	52	2	1	9	4	2
219	GCA_028441765	2018	Poland	white stork	KL79	OCL1	1367	1	2	2	1	9	1	4
220	GCA_028441775	2018	Poland	white stork	KL192	OCL2	1147	3	52	2	2	9	1	4
221	GCA_028441795	2018	Poland	white stork	KL101	OCL1	-	157	2	11	2	5	1	2
222	GCA_028441825	2018	Poland	white stork	KL211	OCL7	-	209	41	3	1	9	1	4
223	GCA_028441845	2018	Poland	white stork	KL218	OCL1	690	3	3	2	1	7	2	14
224	GCA_028441865	2018	Poland	white stork	KL98	OCL4	1013	3	2	11	2	44	4	4
225	GCA_028441875	2018	Poland	white stork	KL203	OCL4	155	3	2	2	2	44	4	4
226	GCA_028441905	2018	Poland	white stork	KL4	OCL4	294	40	3	2	2	4	35	4
227	GCA_028441925	2018	Poland	white stork	KL20	OCL12	1042	3	5	141	2	4	83	4
228	GCA_028441945	2018	Poland	white stork	KL76	OCL6	516	3	4	2	2	9	1	2
229	GCA_028441965	2018	Poland	white stork	KL172	OCL4	155	3	2	2	2	44	4	4
230	GCA_028442005	2018	Poland	white stork	KL7	OCL3	-	476	3	2	2	9	1	36
231	GCA_028442025	2018	Poland	white stork	KL88	OCL6	-	3	2	6	3	470	4	93
232	GCA_028442035	2018	Poland	white stork	KL79	OCL1	-	6	3	2	6	9	4	4
233	GCA_028442065	2018	Poland	white stork	KL208	OCL16	-	1	1	2	5	469	4	431
234	GCA_028442075	2018	Poland	white stork	KL107	OCL3	814	3	2	6	2	74	2	5
235	GCA_028442105	2018	Poland	white stork	KL47	OCL6	-	3	2	2	3	4	1	5
236	GCA_028442125	2018	Poland	white stork	KL35	OCL3	283	3	50	3	5	40	4	5
237	GCA_028442145	2018	Poland	white stork	KL155	OCL1	647	3	3	6	2	51	1	29
238	GCA_028442165	2018	Poland	white stork	KL51	OCL1	961	1	3	101	2	4	4	4
239	GCA_028442185	2018	Poland	white stork	KL208	OCL3	808	1	3	2	1	18	8	5
240	GCA_028442205	2018	Poland	white stork	KL202	OCL16	-	3	5	2	5	7	1	4
241	GCA_028442215	2018	Poland	white stork	KL51	OCL1	764	3	3	2	2	4	1	5
242	GCA_028442245	2018	Poland	white stork	KL90	OCL4	-	5	3	2	2	5	1	2
243	GCA_028442265	2018	Poland	white stork	KL28	OCL1	-	5	144	11	2	15	1	14
244	GCA_028442285	2018	Poland	white stork	KL61	OCL1	481	1	2	2	2	5	1	5
245	GCA_028442305	2018	Poland	white stork	KL16	OCL1	240	3	3	2	5	7	2	51
246	GCA_028442325	2018	Poland	white stork	KL98	OCL4	-	3	411	6	2	11	1	4
247	GCA_028442335	2018	Poland	white stork	KL82	OCL1	35	9	3	2	2	5	4	14
248	GCA_028442365	2018	Poland	white stork	KL91	OCL4	812	40	3	2	2	4	2	14
249	GCA_028442385	2018	Poland	white stork	KL88	OCL22	-	27	3	56	1	42	1	5
250	GCA_028442405	2018	Poland	white stork	KL126	OCL4	1858	3	2	5	1	3	1	5
251	GCA_028442455	2017	Germany	lumbricina	KL165	OCL1	-	3	197	2	2	9	4	2
252	GCA_028442485	2017	Germany	lumbricina	KL10	OCL7	-	3	410	2	2	9	4	14
253	GCA_028442525	2017	Germany	lumbricina	KL35	OCL16	-	1	49	39	2	39	1	5
254	GCA_028442535	2017	Germany	lumbricina	KL165	OCL1	933	1	3	10	1	3	1	14
255	GCA_028442565	2017	Germany	lumbricina	KL95	OCL7	934	147	3	2	2	151	1	4
256	GCA_028442585	2017	Germany	lumbricina	KL91	OCL4	155	3	2	2	2	44	4	4
257	GCA_028442925	2017	Germany	lumbricina	KL202	OCL16	-	1	49	39	2	39	1	5
258	GCA_028442945	2017	Germany	lumbricina	KL138	OCL1	-	3	3	2	2	3	2	2
259	GCA_028442965	2017	Germany	lumbricina	KL202	OCL4	-	3	1	143	3	13	4	2
260	GCA_028442975	2017	Germany	lumbricina	KL91	OCL4	155	3	2	2	2	44	4	4
261	GCA_028442995	2017	Germany	lumbricina	KL165	OCL1	-	3	197	2	2	9	4	2
262	GCA_028443025	2017	Germany	lumbricina	KL123	OCL1	46	5	12	11	2	14	9	14
263	GCA_028443035	2017	Poland	white stork	KL19	OCL1	-	56	3	2	1	66	4	14
264	GCA_028443065	2017	Poland	white stork	KL48	OCL6	193	3	1	7	1	7	2	4
265	GCA_028443085	2017	Poland	white stork	KL182	OCL4	155	3	2	2	2	44	4	4
266	GCA_028443105	2017	Poland	white stork	KL113	OCL3	-	475	3	18	1	5	1	29
267	GCA_028443125	2017	Poland	white stork	KL22	OCL1	-	3	1	56	2	5	1	142
268	GCA_028443145	2017	Poland	white stork	KL155	OCL1	-	40	2	6	2	467	258	2
269	GCA_028443165	2017	Poland	white stork	KL41	OCL1	-	4	2	13	2	4	1	5
270	GCA_028443185	2017	Poland	white stork	KL98	OCL3	808	1	3	2	1	18	8	5
271	GCA_028443205	2017	Poland	white stork	KL91	OCL4	293	12	3	2	2	8	2	4
272	GCA_028443215	2017	Poland	white stork	KL208	OCL4	-	27	77	7	2	161	84	14
273	GCA_028443225	2017	Poland	white stork	KL41	OCL1	1019	1	3	2	2	9	4	14
274	GCA_028443265	2017	Poland	white stork	KL171	OCL4	1013	3	2	11	2	44	4	4
275	GCA_028443275	2017	Poland	white stork	KL123	OCL1	1037	3	49	2	1	5	7	5
276	GCA_028443305	2017	Germany	lumbricina	KL202	OCL4	1013	3	2	11	2	44	4	4
277	GCA_028443315	2017	Germany	lumbricina	KL58	OCL1	309	12	1	2	2	9	1	5
278	GCA_028443345	2017	Poland	white stork	KL210	OCL1	1878	6	1	2	2	29	4	5
279	GCA_028443365	2017	Germany	lumbricina	KL138	OCL1	690	3	3	2	1	7	2	14
280	GCA_028443545	2017	Germany	lumbricina	KL218	OCL1	690	3	3	2	1	7	2	14
281	GCA_028443555	2017	Poland	white stork	KL47	OCL6	351	26	61	2	2	7	1	5
282	GCA_028443605	2017	Poland	white stork	KL15	OCL12	1741	1	1	141	2	287	2	63
283	GCA_028443625	2017	Poland	white stork	KL207	OCL2	1057	25	3	2	2	156	4	5
284	GCA_028443645	2017	Poland	white stork	KL94	OCL20	1822	3	3	2	2	5	1	2
285	GCA_028443655	2017	Poland	white stork	KL79	OCL1	44	11	2	2	4	13	1	2
286	GCA_028443685	2017	Poland	white stork	KL179	OCL16	-	5	2	101	2	4	1	430
287	GCA_028443705	2017	Poland	white stork	KL218	OCL1	-	3	3	3	2	4	4	4
288	GCA_028443735	2017	Poland	white stork	KL79	OCL1	-	40	1	11	2	4	4	3
289	GCA_028443765	2017	Poland	white stork	KL184	OCL4	-	51	3	2	2	7	4	143
290	GCA_028443775	2017	Poland	white stork	KL86	OCL6	639	3	3	2	2	11	57	4
291	GCA_028443805	2017	Poland	white stork	KL126	OCL1	-	1	1	13	2	66	4	4
292	GCA_028443825	2017	Poland	white stork	KL81	OCL6	332	1	4	2	2	3	1	2
293	GCA_028443835	2017	Poland	white stork	KL1	OCL1	-	1	1	6	2	3	1	4
294	GCA_028443865	2017	Poland	white stork	KL90	OCL4	-	~165	3	2	1	15	2	4
295	GCA_028443875	2017	Poland	white stork	KL91	OCL4	155	3	2	2	2	44	4	4
296	GCA_028443885	2017	Poland	white stork	KL95	OCL7	-	3	3	2	6	7	4	3
297	GCA_028443905	2017	Poland	white stork	KL66	OCL5	935	3	16	2	5	4	2	135
298	GCA_028443925	2017	Poland	white stork	KL203	OCL4	1013	3	2	11	2	44	4	4
299	GCA_028443965	2017	Poland	white stork	KL203	OCL4	-	8	3	10	2	5	4	2
300	GCA_028443975	2016	Poland	white stork	KL202	OCL4	927	1	3	2	2	2	4	29
301	GCA_028443985	2017	Poland	white stork	KL95	OCL7	228	40	3	2	4	7	2	4
302	GCA_028444015	2016	Poland	white stork	KL51	OCL1	-	1	3	2	2	4	4	5
303	GCA_028444025	2016	Germany	white stork	KL56	OCL1	647	3	3	6	2	51	1	29
304	GCA_028444065	2016	Germany	soricidae	KL171	OCL4	936	40	16	2	2	5	1	3
305	GCA_028444075	2016	Poland	white stork	KL25	OCL4	1016	3	3	2	2	9	1	4
306	GCA_028444085	2016	Germany	lumbricina	KL120	OCL1	940	1	78	2	2	73	4	14
307	GCA_028444105	2016	Poland	white stork	KL202	OCL4	1013	3	2	11	2	44	4	4
308	GCA_028444145	2016	Germany	ardea cinerea	KL172	OCL4	939	3	2	56	2	8	1	136
309	GCA_028444165	2016	Poland	white stork	KL88	OCL6	473	3	77	3	5	18	1	14
310	GCA_028444175	2016	Poland	white stork	KL86	OCL6	639	3	3	2	2	11	57	4
311	GCA_028444185	2016	Poland	white stork	KL201	OCL4	155	3	2	2	2	44	4	4
312	GCA_028444225	2016	Poland	white stork	KL11	OCL8	388	1	62	3	2	40	4	4
313	GCA_028444235	2016	Poland	white stork	KL58	OCL1	858	12	1	128	2	9	1	5
314	GCA_028444245	2016	Poland	white stork	KL19	OCL1	162	3	2	2	2	2	4	8
315	GCA_028444255	2016	Germany	white stork	KL26	OCL9	277	3	3	16	2	13	1	15
316	GCA_028444265	2016	Poland	white stork	KL6	OCL2	690	3	3	2	1	7	2	14
317	GCA_028444325	2016	Poland	white stork	KL95	OCL7	25	3	3	2	4	7	2	4
318	GCA_028444345	2016	Poland	white stork	KL35	OCL3	243	3	3	2	2	9	2	4
319	GCA_028444365	2016	Poland	white stork	KL65	OCL1	-	157	2	2	2	466	1	5
320	GCA_028444375	2016	Poland	white stork	KL107	OCL3	1079	3	1	6	2	74	1	5
321	GCA_028444395	2016	Poland	white stork	KL203	OCL4	155	3	2	2	2	44	4	4
322	GCA_028444425	2016	Poland	white stork	KL107	OCL3	461	67	2	6	2	74	2	5
323	GCA_028444445	2016	Poland	white stork	KL171	OCL4	1756	1	67	1	2	2	2	5
324	GCA_028444465	2016	Poland	white stork	KL61	OCL15	-	6	2	94	2	9	9	4
325	GCA_028444485	2016	Poland	white stork	KL107	OCL3	461	67	2	6	2	74	2	5
326	GCA_028444495	2016	Germany	lumbricina	KL43	OCL13	942	8	1	2	3	6	2	3
327	GCA_028444525	2016	Poland	white stork	KL61	OCL1	-	3	5	2	2	4	1	2
328	GCA_028444545	2016	Poland	white stork	KL151	OCL1	1058	3	3	2	1	157	4	8
329	GCA_028444555	2016	Poland	white stork	KL203	OCL4	-	3	3	2	2	28	255	429
330	GCA_028444585	2016	Poland	white stork	KL47	OCL6	-	3	2	2	3	5	1	5
331	GCA_028444605	2016	Poland	white stork	KL218	OCL1	690	3	3	2	1	7	2	14
332	GCA_028444625	2016	Poland	white stork	KL86	OCL6	-	3	1	2	2	11	2	4
333	GCA_028444645	2016	Poland	white stork	KL54	OCL2	1511	3	1	2	4	51	2	5
334	GCA_028444665	2016	Poland	white stork	KL2	OCL1	-	6	2	11	7	29	1	2
335	GCA_028444685	2016	Poland	white stork	KL33	OCL15	-	3	3	2	2	56	1	5
336	GCA_028444705	2016	Poland	white stork	KL58	OCL1	-	3	2	2	7	4	1	3
337	GCA_028444715	2016	Poland	white stork	KL101	OCL1	-	3	3	2	2	3	1	428
338	GCA_028444745	2016	Poland	white stork	KL239	OCL6	-	1	409	2	1	465	2	4
339	GCA_028444765	2016	Poland	white stork	KL239	OCL6	-	12	2	5	2	157	1	~2
340	GCA_028444785	2016	Poland	white stork	KL20	OCL4	1017	3	3	2	2	9	1	5
341	GCA_028444805	2016	Poland	white stork	KL51	OCL1	1069	1	3	142	2	2	4	4
342	GCA_028444825	2016	Poland	white stork	KL165	OCL1	1035	1	3	2	2	9	1	5
343	GCA_028444845	2016	Poland	white stork	KL211	OCL7	-	3	41	411	3	3	1	4
344	GCA_028444865	2015	Germany	falco tinnunculus	KL51	OCL1	274	40	2	2	2	9	1	36
345	GCA_028444875	2015	Germany	asio otus	KL29	OCL8	941	1	3	55	2	40	4	5
346	GCA_028444885	2015	Poland	white stork	KL151	OCL1	-	157	52	2	2	9	1	427
347	GCA_028444925	2015	Poland	white stork	KL203	OCL4	155	3	2	2	2	44	4	4
348	GCA_028444935	2015	Poland	white stork	KL15	OCL1	2167	1	3	7	2	59	8	5
349	GCA_028444965	2015	Germany	mus musculus	KL95	OCL7	934	147	3	2	2	151	1	4
350	GCA_028444975	2015	Poland	white stork	KL138	OCL1	-	3	3	2	2	3	2	2
351	GCA_028444985	2015	Poland	white stork	KL98	OCL4	1013	3	2	11	2	44	4	4
352	GCA_028445025	2015	Germany	mus musculus	KL165	OCL1	933	1	3	10	1	3	1	14
353	GCA_028445035	2015	Germany	mus musculus	KL151	OCL10	932	1	78	2	2	73	4	5
354	GCA_028445065	2015	Germany	white stork	KL172	OCL4	155	3	2	2	2	44	4	4
355	GCA_028445075	2015	Germany	white stork	KL151	OCL1	-	157	52	2	2	9	1	427
356	GCA_028445105	2015	Germany	white stork	KL51	OCL1	-	26	3	101	2	15	1	1
357	GCA_028445125	2015	Germany	white stork	KL158	OCL9	-	40	3	11	1	13	1	15
358	GCA_028445135	2015	Germany	white stork	KL54	OCL2	-	27	~128	2	2	464	8	5
359	GCA_028445165	2015	Germany	white stork	KL151	OCL2	1061	6	78	2	2	73	4	141
360	GCA_028445185	2015	Germany	white stork	KL82	OCL1	1046	157	3	2	2	9	4	14
361	GCA_028445205	2015	Germany	white stork	KL202	OCL4	-	12	3	2	2	4	2	4
362	GCA_028445225	2015	Poland	white stork	KL19	OCL12	-	3	3	2	2	29	143	14
363	GCA_028445235	2015	Poland	white stork	KL15	OCL1	2167	1	3	7	2	59	8	5
364	GCA_028445265	2015	Poland	white stork	KL79	OCL1	-	3	5	15	5	4	4	4
365	GCA_028445285	2015	Poland	white stork	KL203	OCL4	155	3	2	2	2	44	4	4
366	GCA_028445295	2015	Poland	white stork	KL227	OCL4	927	1	3	2	2	2	4	29
367	GCA_028445325	2015	Poland	white stork	KL51	OCL1	1906	1	2	13	2	42	4	4
368	GCA_028445345	2015	Poland	white stork	KL107	OCL3	-	3	2	6	1	28	4	48
369	GCA_028445355	2015	Poland	white stork	KL9	OCL10	79	26	2	2	2	29	4	5
370	GCA_028445385	2015	Poland	white stork	KL203	OCL4	155	3	2	2	2	44	4	4
371	GCA_028445395	2015	Poland	white stork	KL9	OCL10	79	26	2	2	2	29	4	5
372	GCA_028445425	2015	Poland	white stork	KL208	OCL16	1074	1	2	39	2	39	1	5
373	GCA_028445445	2015	Germany	white stork	KL172	OCL4	1013	3	2	11	2	44	4	4
374	GCA_028445455	2015	Germany	white stork	KL16	OCL1	1220	12	3	5	2	9	1	14
375	GCA_028445485	2015	Germany	white stork	KL69	OCL7	931	3	1	2	1	4	4	134
376	GCA_028445505	2015	Germany	white stork	KL172	OCL4	155	3	2	2	2	44	4	4
377	GCA_028445525	2015	Germany	anas platyrhynchos	KL193	OCL7	937	3	3	6	2	9	1	4
378	GCA_028445545	2015	Poland	white stork	KL79	OCL1	-	3	1	418	1	3	9	425
379	GCA_028445565	2015	Germany	turkey	KL84	OCL9	333	3	2	2	1	29	1	4
380	GCA_028445575	2015	Poland	white stork	KL3	OCL1	-	12	2	7	6	4	4	426
381	GCA_028445585	2015	Poland	white stork	KL15	OCL1	-	56	3	55	2	66	1	5
382	GCA_028445625	2015	Germany	turkey	KL81	OCL6	54	12	3	18	2	17	4	5
383	GCA_028445645	2015	Poland	white stork	KL51	OCL1	-	26	3	3	52	7	2	29
384	GCA_028445665	2015	Germany	white stork	KL5	OCL1	-	1	48	2	2	9	9	14
385	GCA_028445675	2015	Poland	white stork	KL104	OCL5	241	40	3	15	2	40	4	4
386	GCA_028445705	2015	Poland	white stork	KL25	OCL4	-	1	3	2	1	2	2	5
387	GCA_028445725	2015	Poland	white stork	KL101	OCL1	-	3	154	2	2	29	4	8
388	GCA_028445735	2015	Poland	white stork	KL203	OCL4	1013	3	2	11	2	44	4	4
389	GCA_028445765	2015	Poland	white stork	KL9	OCL3	1632	3	67	2	2	102	1	4
390	GCA_028445775	2015	Poland	white stork	KL58	OCL1	1029	12	49	2	6	9	1	4
391	GCA_028445785	2015	Poland	white stork	KL172	OCL4	-	3	3	2	2	7	1	8
392	GCA_028445795	2015	Poland	white stork	KL174	OCL3	-	474	408	2	2	5	1	9
393	GCA_028445835	2015	Poland	white stork	KL20	OCL4	1017	3	3	2	2	9	1	5
394	GCA_028445865	2015	Poland	white stork	KL172	OCL4	939	3	2	56	2	8	1	136
395	GCA_028445875	2015	Poland	white stork	KL20	OCL4	1022	3	52	6	2	8	4	4
396	GCA_028445905	2015	Poland	white stork	KL188	OCL16	-	3	49	2	2	463	8	4
397	GCA_028445915	2015	Poland	white stork	KL86	OCL1	-	3	2	2	34	5	1	14
398	GCA_028445945	2015	Poland	white stork	KL19	OCL1	162	3	2	2	2	2	4	8
399	GCA_028445965	2015	Poland	white stork	KL54	OCL2	280	6	1	2	4	51	4	5
400	GCA_028445975	2015	Poland	white stork	KL146	OCL1	1039	6	1	3	2	5	2	5
401	GCA_028445995	2015	Poland	white stork	KL46	OCL1	690	3	3	2	1	7	2	14
402	GCA_028446025	2015	Poland	white stork	KL227	OCL4	-	40	3	2	2	5	2	3
403	GCA_028446045	2015	Poland	white stork	KL58	OCL1	-	41	37	13	1	5	4	14
404	GCA_028446065	2015	Poland	white stork	KL202	OCL4	294	40	3	2	2	4	35	4
405	GCA_028446085	2015	Poland	white stork	KL218	OCL1	690	3	3	2	1	7	2	14
406	GCA_028446095	2015	Poland	white stork	KL72	OCL2	620	12	3	94	2	5	1	5
407	GCA_028446105	2015	Poland	white stork	KL202	OCL11	-	1	3	3	3	9	4	8
408	GCA_028446115	2015	Poland	white stork	KL35	OCL3	1036	3	3	2	2	5	1	4
409	GCA_028446165	2015	Poland	white stork	KL3	OCL1	1280	3	63	2	2	29	1	5
410	GCA_028446185	2014	Germany	bird	KL208	OCL12	283	3	50	3	5	40	4	5
411	GCA_028446205	2014	Germany	soricidae	KL10	OCL22	935	3	16	2	5	4	2	135
412	GCA_028446225	2015	Poland	white stork	KL20	OCL4	1022	3	52	6	2	8	4	4
413	GCA_028446235	2014	Germany	soricidae	KL37	OCL7	934	147	3	2	2	151	1	4
414	GCA_028446265	2014	Poland	white stork	KL86	OCL6	1368	25	1	2	3	169	1	2
415	GCA_028446275	2014	Poland	white stork	KL24	OCL7	1133	7	160	2	1	8	4	4
416	GCA_028446305	2014	Poland	white stork	KL190	OCL7	929	1	1	2	5	141	6	2
417	GCA_028446325	2014	Poland	white stork	KL113	OCL3	-	3	2	417	2	9	1	29
418	GCA_028446335	2014	Poland	white stork	KL151	OCL1	928	3	53	139	2	62	1	5
419	GCA_028446365	2013	Poland	white stork	KL41	OCL1	930	3	139	2	1	15	4	4
420	GCA_028446385	2013	Germany	white stork	KL106	OCL9	277	3	3	16	2	13	1	15
421	GCA_028446405	2013	Poland	white stork	KL91	OCL4	-	40	5	2	1	2	2	2
422	GCA_028446415	2013	Poland	white stork	KL203	OCL4	155	3	2	2	2	44	4	4
423	GCA_028446445	2013	Poland	white stork	KL126	OCL4	465	1	3	67	2	29	6	5
424	GCA_028446465	2013	Poland	white stork	KL86	OCL6	-	1	3	11	5	3	1	63
425	GCA_028446485	2013	Poland	white stork	KL190	OCL7	926	1	2	2	5	141	6	2
426	GCA_028446505	2012	Germany	gallus gallus	KL9	OCL2	866	3	2	2	30	3	74	3
427	GCA_028446515	2013	Poland	white stork	KL65	OCL1	-	3	3	6	250	4	1	5
428	GCA_028447285	2012	Germany	gallus gallus	KL9	OCL2	866	3	2	2	30	3	74	3
429	GCA_028447315	2012	Germany	gallus gallus	KL8	OCL2	23	1	3	10	1	4	4	4
430	GCA_028583465	2013	Poland	white Stork	KL41	OCL1	690	3	3	2	1	7	2	14
431	GCA_029582015	2014	Poland	white Stork	KL58	OCL1	309	12	1	2	2	9	1	5
432	GCA_030165035	2020	Brazil	green turtle	KL3	OCL7	15	6	6	8	2	3	5	4
433	GCA_030168265	2013	USA	cattle	KL51	OCL1	274	40	2	2	2	9	1	36
434	GCA_030377085	2016	France	cat	KL14	OCL6	25	3	3	2	4	7	2	4
435	GCA_030377095	2017	France	dog	KL14	OCL6	25	3	3	2	4	7	2	4
436	GCA_030377105	2017	France	cat	KL14	OCL6	25	3	3	2	4	7	2	4
437	GCA_030377145	2015	France	dog	KL14	OCL6	25	3	3	2	4	7	2	4
438	GCA_030377175	2017	France	cat	KL14	OCL6	25	3	3	2	4	7	2	4
439	GCA_030377205	2015	France	cat	KL14	OCL6	25	3	3	2	4	7	2	4
440	GCA_030377225	2015	France	dog	KL14	OCL6	25	3	3	2	4	7	2	4
441	GCA_030377285	2018	France	dog	KL14	OCL6	25	3	3	2	4	7	2	4
442	GCA_030377305	2016	France	cat	KL14	OCL6	25	3	3	2	4	7	2	4
443	GCA_030377315	2015	France	cat	KL14	OCL6	25	3	3	2	4	7	2	4
444	GCA_030377345	2014	France	cat	KL14	OCL6	25	3	3	2	4	7	2	4
445	GCA_030377365	2013	France	cat	KL14	OCL6	25	3	3	2	4	7	2	4
446	GCA_030377375	2015	France	cat	KL14	OCL6	25	3	3	2	4	7	2	4
447	GCA_030377445	2017	France	dog	KL14	OCL6	25	3	3	2	4	7	2	4
448	GCA_030377475	2018	France	dog	KL14	OCL6	25	3	3	2	4	7	2	4
449	GCA_030377505	2011	France	ferret	KL14	OCL6	25	3	3	2	4	7	2	4
450	GCA_030377525	2019	France	horse	KL14	OCL6	25	3	3	2	4	7	2	4
451	GCA_030377535	2011	France	dog	KL14	OCL6	25	3	3	2	4	7	2	4
452	GCA_030377555	2016	France	horse	KL14	OCL6	25	3	3	2	4	7	2	4
453	GCA_030377575	2019	France	cat	KL14	OCL6	25	3	3	2	4	7	2	4
454	GCA_030377605	2019	France	dog	KL14	OCL6	25	3	3	2	4	7	2	4
455	GCA_030377625	2017	France	horse	KL14	OCL6	25	3	3	2	4	7	2	4
456	GCA_030377635	2017	France	horse	KL14	OCL6	25	3	3	2	4	7	2	4
457	GCA_030377655	2017	France	horse	KL14	OCL6	25	3	3	2	4	7	2	4
458	GCA_030377665	2019	France	cat	KL14	OCL6	25	3	3	2	4	7	2	4
459	GCA_030377705	2016	France	cat	KL14	OCL6	25	3	3	2	4	7	2	4
460	GCA_030377725	2014	France	dog	KL14	OCL6	25	3	3	2	4	7	2	4
461	GCA_030377745	2011	France	dog	KL14	OCL6	25	3	3	2	4	7	2	4
462	GCA_030377755	2016	France	horse	KL14	OCL6	25	3	3	2	4	7	2	4
463	GCA_030377785	2010	France	cat	KL14	OCL6	25	3	3	2	4	7	2	4
464	GCA_030377795	2019	France	horse	KL14	OCL1	25	3	3	2	4	7	2	4
465	GCA_030377815	2018	France	cat	KL14	OCL6	25	3	3	2	4	7	2	4
466	GCA_030377845	2017	France	cat	KL14	OCL6	25	3	3	2	4	7	2	4
467	GCA_030678675	2022	Portugal	cat	KL2	OCL1	2	2	2	2	2	2	2	2
468	GCA_034081005	2022	China	chicken	KL49	OCL2	1153	8	3	10	1	4	2	4
469	GCA_034083075	2022	China	chicken	KL3	OCL1	52	3	2	2	7	9	1	5
470	GCA_035783195	2019	India	pig cristatus	KL197	OCL21	1904	8	1	5	3	6	1	3
471	GCA_035787775	2019	India	cattle indicus	KL185	OCL5	216	1	4	2	2	7	1	2
472	GCA_035788155	2019	India	pig cristatus	KL108	OCL2	-	3	2	~2	2	4	4	14
473	GCA_036441095	2018	Germany	fish	KL131	OCL4	-	1	1	2	2	4	4	~4
474	GCA_038442225	2015	France	dog	KL14	OCL6	25	3	3	2	4	7	2	4
475	GCA_038442235	2019	France	cat	KL14	OCL6	25	3	3	2	4	7	2	4
476	GCA_038442265	2019	France	cat	KL14	OCL6	25	3	3	2	4	7	2	4
477	GCA_038442275	2019	France	cat	KL14	OCL6	25	3	3	2	4	7	2	4
478	GCA_038442285	2019	France	cat	KL14	OCL6	25	3	3	2	4	7	2	4
479	GCA_038442295	2019	France	cat	KL14	OCL6	25	3	3	2	4	7	2	4
480	GCA_038442305	2019	France	cat	KL14	OCL6	25	3	3	2	4	7	2	4
481	GCA_038442375	2019	France	cat	KL14	OCL6	25	3	3	2	4	7	2	4
482	GCA_038442385	2019	France	cat	KL14	OCL6	25	3	3	2	4	7	2	4
483	GCA_038442395	2019	France	cat	KL14	OCL6	25	3	3	2	4	7	2	4
484	GCA_038442405	2019	France	cat	KL14	OCL6	25	3	3	2	4	7	2	4
485	GCA_038442415	2018	France	cat	KL14	OCL6	25	3	3	2	4	7	2	4
486	GCA_038442425	2016	France	cat	KL14	OCL6	25	3	3	2	4	7	2	4
487	GCA_038442555	2015	France	cat	KL14	OCL6	25	3	3	2	4	7	2	4
488	GCA_038442565	2015	France	cat	KL14	OCL6	25	3	3	2	4	7	2	4
489	GCA_038442575	2015	France	cat	KL14	OCL6	25	3	3	2	4	7	2	4
490	GCA_038442585	2015	France	cat	KL14	OCL6	25	3	3	2	4	7	2	4
491	GCA_038442635	2014	France	cat	KL14	OCL6	25	3	3	2	4	7	2	4
492	GCA_040698405	2023	India	fish	KL62	OCL2	23	1	3	10	1	4	4	4
493	GCA_040698455	2023	India	chicken	KL9	OCL2	1512	1	3	10	1	4	1	4
494	GCA_040698495	2023	India	chicken	KL9	OCL2	1512	1	3	10	1	4	1	4
495	GCA_040698565	2023	India	pig	KL8	OCL2	23	1	3	10	1	4	4	4
496	GCA_040698575	2023	India	pig	KL192	OCL2	1512	1	3	10	1	4	1	4
497	GCA_040698595	2023	India	pig	KL57	OCL1	52	3	2	2	7	9	1	5
498	GCA_040698635	2023	India	pig	KL8	OCL2	23	1	3	10	1	4	4	4
499	GCA_040698665	2023	India	chicken	KL9	OCL2	1512	1	3	10	1	4	1	4
500	GCA_040698685	2023	India	dog	KL110	OCL4	-	3	1	2	2	208	1	9
501	GCA_040698705	2023	India	chicken	KL169	OCL1	2140	35	1	11	7	9	25	4
502	GCA_040698725	2023	India	chicken	KL169	OCL1	2140	35	1	11	7	9	25	4
503	GCA_041321005	2022	China	duck	KL14	OCL1	108	35	1	11	7	9	25	2
504	GCA_041755625	2024	USA	dog	KL65	OCL1	-	50	3	10	2	3	4	4
505	GCA_041762665	2024	USA	dog	KL65	OCL1	-	157	2	2	2	466	1	1
506	GCA_041801535	2021	China	chicken	KL208	OCL16	-	5	1	101	2	5	1	5
507	GCA_042148595	2024	USA	felis catus	KL81	OCL5	1828	3	2	2	2	7	2	2
508	GCA_044005605	2020	China	sheep	KL91	OCL4	294	40	3	2	2	4	35	4
509	GCA_045302135	2024	USA	dog	KL210	OCL1	1878	6	1	2	2	29	4	5

## Sheet: China human
	Assembly	Collection date	Geographic location	Host	KL	OCL	ST	Pas_cpn60	Pas_fusA	Pas_gltA	Pas_pyrG	Pas_recA	Pas_rplB	Pas_rpoB
1	GCA_000292545	2010	China	human	KL26	OCL9	218	1	5	40	2	7	1	1
2	GCA_000338835	2006	China	human	KL72	OCL1	255	3	37	2	2	42	1	14
3	GCA_000342085	2006	China	human	KL76	OCL6	516	3	4	2	2	9	1	2
4	GCA_000417785	2010	China	human	KL10	OCL5	215	27	2	7	2	2	1	2
5	GCA_000417805	2008	China	human	KL10	OCL5	215	27	2	7	2	2	1	2
6	GCA_000722965	2012	China	human	KL47	OCL6	40	1	2	2	2	5	1	14
7	GCA_000722975	2012	China	human	KL47	OCL6	40	1	2	2	2	5	1	14
8	GCA_000723055	2012	China	human	KL49	OCL1	-	2	2	2	109?	2	2	2
9	GCA_000770785	2007	China	human	KL22	OCL1	-	2	2	-	2	2	2	2
10	GCA_000770805	2007	China	human	KL45	OCL6	40	1	2	2	2	5	1	14
11	GCA_000770865	2007	China	human	KL10	OCL1	-	2	2	-	2	2	2	2
12	GCA_000787275	2012	China	human	KL104	OCL6	40	1	2	2	2	5	1	14
13	GCA_000804955	2004	China	human	KL8	OCL2	23	1	3	10	1	4	4	4
14	GCA_000804965	2004	China	human	KL8	OCL2	23	1	3	10	1	4	4	4
15	GCA_000805045	2011	China	human	KL62	OCL6	23	1	3	10	1	4	4	4
16	GCA_000805065	2011	China	human	KL3	OCL2	1554	3	3	2	79	3	4	4
17	GCA_000805135	2011	China	human	KL104	OCL5	105	1	2	2	2	5	1	2
18	GCA_000805145	2011	China	human	KL9	OCL1	-	2	2	~2	2	2	2	2
19	GCA_000805215	2011	China	human	KL49	OCL2	10	1	3	2	1	4	4	4
20	GCA_000951165	2010	China	human	KL72	OCL1	-	2	2	2	2	-	2	2
21	GCA_000968965	2008	China	human	KL10	OCL14	215	27	2	7	2	2	1	2
22	GCA_001573105	2010	China	human	KL10	OCL5	215	27	2	7	2	2	1	2
23	GCA_001578145	2010	China	human	KL8	OCL2	23	1	3	10	1	4	4	4
24	GCA_001861375	2014	China	human	KL3	OCL1	-	2	2	2	2	2	2	-
25	GCA_001861395	2014	China	human	KL28	OCL1	-	-	12	11	2	14	9	-
26	GCA_001861935	2012	China	human	KL49	OCL2	10	1	3	2	1	4	4	4
27	GCA_001861955	2013	China	human	KL49	OCL2	10	1	3	2	1	4	4	4
28	GCA_001862005	2013	China	human	KL28	OCL1	-	-	12	11	2	14	9	14
29	GCA_001862135	2013	China	human	KL72	OCL1	-	2	2	2	2	2	2	-
30	GCA_001862335	2014	China	human	KL28	OCL1	46	5	12	11	2	14	9	14
31	GCA_001862385	2013	China	human	KL2	OCL1	880	2	2	2	2	2	77	2
32	GCA_001862585	2013	China	human	KL3	OCL1	-	2	-	2	2	2	2	2
33	GCA_001862725	2014	China	human	KL139	OCL14	338	8	5	5	26	13	1	2
34	GCA_001862795	2014	China	human	KL8	OCL2	23	1	3	10	1	4	4	4
35	GCA_001862805	2013	China	human	KL14	OCL1	-	2	2	-	2	2	2	2
36	GCA_001862925	2014	China	human	KL2	OCL1	-	2	2	2	-	-	2	-
37	GCA_001863275	2013	China	human	KL72	OCL1	-	2	2	2	2	2	2	-
38	GCA_001863415	2014	China	human	KL28	OCL1	46	5	12	11	2	14	9	14
39	GCA_001863485	2014	China	human	KL28	OCL1	46	5	12	11	2	14	9	14
40	GCA_001863705	2014	China	human	KL117	OCL5	875	8	2	5	2	3	1	51
41	GCA_001863725	2014	China	human	KL28	OCL1	46	5	12	11	2	14	9	14
42	GCA_001863745	2014	China	human	KL77	OCL1	46	5	12	11	2	14	9	14
43	GCA_001863785	2014	China	human	KL146	OCL12	878	3	16	136	2	3	4	29
44	GCA_001863835	2015	China	human	KL77	OCL1	46	5	12	11	2	14	9	14
45	GCA_001863975	2014	China	human	KL14	OCL1	-	2	2	2	2	2	2	-
46	GCA_001864095	2015	China	human	KL77	OCL1	46	5	12	11	2	14	9	14
47	GCA_001864155	2014	China	human	KL2	OCL1	46	5	12	11	2	14	9	14
48	GCA_001864165	2014	China	human	KL77	OCL1	46	5	12	11	2	14	9	14
49	GCA_001864235	2014	China	human	KL77	OCL1	46	5	12	11	2	14	9	14
50	GCA_001864275	2015	China	human	KL77	OCL1	46	5	12	11	2	14	9	14
51	GCA_001864355	2015	China	human	KL77	OCL1	46	5	12	11	2	14	9	14
52	GCA_001864435	2015	China	human	KL77	OCL1	46	5	12	11	2	14	9	14
53	GCA_001864465	2015	China	human	KL77	OCL1	46	5	12	11	2	14	9	14
54	GCA_001864535	2012	China	human	KL122	OCL1	-	2	-	2	2	2	2	2
55	GCA_001864555	2012	China	human	KL8	OCL2	23	1	3	10	1	4	4	4
56	GCA_001864575	2013	China	human	KL65	OCL1	879	50	3	2	2	3	1	4
57	GCA_001864665	2013	China	human	KL2	OCL1	-	2	2	-	2	2	2	2
58	GCA_001864715	2014	China	human	KL49	OCL2	10	1	3	2	1	4	4	4
59	GCA_001864735	2014	China	human	KL99	OCL9	-	3	3	16	1	13,20	1	1
60	GCA_001864745	2013	China	human	KL72	OCL1	-	2	2	-	2	2	2	2
61	GCA_002504145	2010	China	human	KL139	OCL6	138	3	3	7	26	7	1	4
62	GCA_002999195	not collected	China	human	KL1	OCL1	20	3	1	1	1	5	1	1
63	GCA_003006945	2014	China	human	KL30	OCL1	52	3	2	2	7	9	1	5
64	GCA_003007245	2012	China	human	KL7	OCL3	626	26	3	2	2	18	4	2
65	GCA_003007315	2012	China	human	KL49	OCL1	-	2	-	2	2	2	2	2
66	GCA_003335925	2013	China	human	KL3	OCL1	-	2	2	2	2	2	-	2
67	GCA_003335965	2006	China	human	KL72	OCL1	255	3	37	2	2	42	1	14
68	GCA_003336035	2000	China	human	KL3	OCL1	-	2	424?	2	2	2	2	2
69	GCA_003336115	2004	China	human	KL72	OCL1	255	3	37	2	2	42	1	14
70	GCA_003336135	2008	China	human	KL72	OCL1	255	3	37	2	2	42	1	14
71	GCA_003336155	2004	China	human	KL2	OCL1	-	2	2	~2	2	2	2	2
72	GCA_003352565	2012	China	human	KL195	OCL1	-	2	2	2	2	2	2	432?
73	GCA_003356025	2012	China	human	KL14	OCL6	33	3	5	7	1	7	1	4
74	GCA_003356155	2011	China	human	KL34	OCL1	-	288?	2	2	2	2	2	2
75	GCA_003356405	2012	China	human	KL34	OCL1	-	288?	2	2	2	2	2	429?
76	GCA_003359255	2008	China	human	KL20	OCL4	195	2	2	2	2	2	1	2
77	GCA_003591615	2016	China	human	KL34	OCL1	922	2	2	2	75	2	2	2
78	GCA_003721135	2016	China	human	KL47	OCL6	40	1	2	2	2	5	1	14
79	GCA_004028375	2015	China	human	KL13	OCL2	77	3	2	2	2	3	4	28
80	GCA_005785225	2018	China	human	KL3	OCL1	52	3	2	2	7	9	1	5
81	GCA_005785265	2018	China	human	KL3	OCL1	52	3	2	2	7	9	1	5
82	GCA_005785275	2018	China	human	KL3	OCL1	52	3	2	2	7	9	1	5
83	GCA_005785665	2014	China	human	KL162	OCL4	-	2	2	2	2	2	16	2
84	GCA_006365515	2014	China	human	KL14	OCL6	221	3	1	2	1	18	1	48
85	GCA_006365585	2014	China	human	KL28	OCL1	46	5	12	11	2	14	9	14
86	GCA_006366335	2014	China	human	KL143	OCL9	142	13	4	40	1	42	1	16
87	GCA_006366735	2014	China	human	KL28	OCL1	46	5	12	11	2	14	9	14
88	GCA_006367125	2014	China	human	KL28	OCL1	46	5	12	11	2	14	9	14
89	GCA_006367395	2014	China	human	KL128	OCL6	213	3	3	7	1	7	1	4
90	GCA_006367855	2014	China	human	KL14	OCL6	221	3	1	2	1	18	1	48
91	GCA_006368165	2014	China	human	KL34	OCL1	922	2	2	2	75	2	2	2
92	GCA_007833155	2015	China	human	KL194	OCL2	109	26	4	2	2	9	1	5
93	GCA_007833195	2016	China	human	KL20	OCL4	1302	64	52	2	2	9	4	4
94	GCA_008000185	2017	China	human	KL139	OCL6	221	3	1	2	1	18	1	48
95	GCA_008123485	2002	China	human	KL49	OCL2	10	1	3	2	1	4	4	4
96	GCA_008123545	2007	China	human	KL49	OCL2	10	1	3	2	1	4	4	4
97	GCA_009753775	2014	China	human	KL8	OCL2	23	1	3	10	1	4	4	4
98	GCA_013377175	2010	China	human	KL52	OCL1	108	35	1	11	7	9	25	2
99	GCA_014218985	2009	China	human	KL57	OCL1	52	3	2	2	7	9	1	5
100	GCA_014322245	2019	China	human	KL133	OCL7	138	3	3	7	26	7	1	4
101	GCA_014559915	2017	China	human	KL111	OCL9	106	3	3	16	1	13	1	1
102	GCA_014559975	2017	China	human	KL48	OCL6	-	3	3	17	5	3	1	14
103	GCA_014560015	2017	China	human	KL145	OCL9	142	13	4	40	1	42	1	16
104	GCA_014560035	2017	China	human	KL62	OCL2	23	1	3	10	1	4	4	4
105	GCA_014560095	2017	China	human	KL132	OCL21	1904	8	1	5	3	6	1	3
106	GCA_014560115	2017	China	human	KL81	OCL6	36	1	2	2	2	3	1	2
107	GCA_014560135	2017	China	human	KL11	OCL8	49	3	3	6	2	3	1	5
108	GCA_014560175	2017	China	human	KL63	OCL6	763	3	4	2	2	9	1	5
109	GCA_014560195	2017	China	human	KL139	OCL2	1137	8	1	5	26	6	2	3
110	GCA_014560325	2016	China	human	KL197	OCL13	-	27	1	7	1	7	1	2
111	GCA_014560475	2016	China	human	KL45	OCL6	40	1	2	2	2	5	1	14
112	GCA_014705985	2019	China	human	KL3	OCL2	-	490?	2	2	2	30	4	28
113	GCA_015694605	2010	China	human	KL190	OCL7	-	8	1	7	26	6	2	3
114	GCA_015694625	2012	China	human	KL158	OCL9	218	1	5	40	2	7	1	1
115	GCA_015731985	2018	China	human	KL2	OCL1	1555	2	2	181	2	2	2	2
116	GCA_015732055	2018	China	human	KL2	OCL1	1555	2	2	181	2	2	2	2
117	GCA_015732075	2018	China	human	KL2	OCL1	1555	2	2	181	2	2	2	2
118	GCA_015732435	2018	China	human	KL2	OCL1	1555	2	2	181	2	2	2	2
119	GCA_016477805	2017	China	human	KL14	OCL5	25	3	3	2	4	7	2	4
120	GCA_016477905	2018	China	human	KL14	OCL5	25	3	3	2	4	7	2	4
121	GCA_016478125	2018	China	human	KL14	OCL5	25	3	3	2	4	7	2	4
122	GCA_016478145	2018	China	human	KL14	OCL5	25	3	3	2	4	7	2	4
123	GCA_016478285	2019	China	human	KL14	OCL5	25	3	3	2	4	7	2	4
124	GCA_016478585	2017	China	human	KL14	OCL5	25	3	3	2	4	7	2	4
125	GCA_016478625	2019	China	human	KL2	OCL1	187	2	2	2	2	2	2	43
126	GCA_016478885	2019	China	human	KL160	OCL1	1537	2	2	222	2	2	2	2
127	GCA_016478905	2019	China	human	KL160	OCL1	1537	2	2	222	2	2	2	2
128	GCA_016485555	2014	China	human	KL22	OCL3	129	3	2	3	2	2	2	2
129	GCA_016491545	2010	China	human	KL8	OCL2	23	1	3	10	1	4	4	4
130	GCA_018135585	2019	China	human	KL37	OCL6	221	3	1	2	1	18	1	48
131	GCA_019314645	2018	China	human	KL14	OCL6	25	3	3	2	4	7	2	4
132	GCA_019323815	2017	China	human	KL107	OCL3	136	3	2	19	25	5	2	5
133	GCA_019997865	2017	China	human	KL230	OCL21	132	3	5	5	1	7	1	4
134	GCA_020101155	2019	China	human	KL28	OCL1	46	5	12	11	2	14	9	14
135	GCA_020251645	2020	China	human	KL24	OCL7	103	7	3	2	1	7	1	4
136	GCA_021385215	2018	China	human	KL2	OCL1	1555	2	2	181	2	2	2	2
137	GCA_021385315	2018	China	human	KL47	OCL6	40	1	2	2	2	5	1	14
138	GCA_021385325	2018	China	human	KL47	OCL6	40	1	2	2	2	5	1	14
139	GCA_021385355	2018	China	human	KL37	OCL2	459	3	5	65	1	7	1	4
140	GCA_021385365	2018	China	human	KL47	OCL6	40	1	2	2	2	5	1	14
141	GCA_021385395	2018	China	human	KL47	OCL6	40	1	2	2	2	5	1	14
142	GCA_021385455	2018	China	human	KL37	OCL2	459	3	5	65	1	7	1	4
143	GCA_021386955	2018	China	human	KL28	OCL1	46	5	12	11	2	14	9	14
144	GCA_021386965	2018	China	human	KL116	OCL6	221	3	1	2	1	18	1	48
145	GCA_021387005	2018	China	human	KL190	OCL5	164	40	3	7	2	40	4	4
146	GCA_021388015	2018	China	human	KL2	OCL1	1555	2	2	181	2	2	2	2
147	GCA_021389115	2018	China	human	KL28	OCL1	46	5	12	11	2	14	9	14
148	GCA_021389135	2018	China	human	KL28	OCL1	46	5	12	11	2	14	9	14
149	GCA_021389155	2018	China	human	KL28	OCL1	46	5	12	11	2	14	9	14
150	GCA_022236505	2018	China	human	KL49	OCL2	10	1	3	2	1	4	4	4
151	GCA_022237245	2018	China	human	KL14	OCL6	-	3	3	~2	4	7	2	4
152	GCA_022237275	2018	China	human	KL49	OCL2	10	1	3	2	1	4	4	4
153	GCA_022237585	2018	China	human	KL45	OCL1	697	3	2	2	2	2	2	2
154	GCA_022237675	2017	China	human	KL3	OCL1	108	35	1	11	7	9	25	2
155	GCA_022237785	2019	China	human	KL175	OCL6	150	39	2	2	2	4	27	4
156	GCA_022238685	2020	China	human	KL7	OCL1	-	2	2	2	2	2	2	~2
157	GCA_022238805	2019	China	human	KL63	OCL3	109	26	4	2	2	9	1	5
158	GCA_022241165	2017	China	human	KL14	OCL6	25	3	3	2	4	7	2	4
159	GCA_022605145	2013	China	human	KL47	OCL6	40	1	2	2	2	5	1	14
160	GCA_022811905	2016	China	human	KL24	OCL2	16	7	7	2	2	8	4	4
161	GCA_022937425	2018	China	human	KL1	OCL1	1	1	1	1	1	5	1	1
162	GCA_022937705	2018	China	human	KL96	OCL6	351	26	61	2	2	7	1	5
163	GCA_022937725	2018	China	human	KL183	OCL2	1230	3	2	148	1	51	1	5
164	GCA_022937745	2019	China	human	KL45	OCL6	40	1	2	2	2	5	1	14
165	GCA_022937765	2018	China	human	KL74	OCL6	142	13	4	40	1	42	1	16
166	GCA_023517235	2019	China	human	KL28	OCL1	46	5	12	11	2	14	9	14
167	GCA_023981045	2010	China	human	KL8	OCL2	256	1	3	10	1	2	4	4
168	GCA_024205265	2021	China	human	KL47	OCL5	164	40	3	7	2	40	4	4
169	GCA_024205285	2021	China	human	KL47	OCL5	164	40	3	7	2	40	4	4
170	GCA_024295235	2016	China	human	KL20	OCL4	1302	64	52	2	2	9	4	4
171	GCA_024296045	2015	China	human	KL194	OCL2	109	26	4	2	2	9	1	5
172	GCA_025264005	2022	China	human	KL134	OCL21	-	8	1	56	3	7	1	4
173	GCA_025818235	2012	China	human	KL69	OCL7	440	13	40	2	3	7	1	16
174	GCA_025852375	2018	China	human	KL45	OCL1	104	2	2	2	2	2	2	14
175	GCA_025859835	2018	China	human	KL45	OCL1	104	2	2	2	2	2	2	14
176	GCA_026554395	2019	China	human	KL210	OCL1	-	~2	2	2	2	2	2	2
177	GCA_026560135	2019	China	human	KL62	OCL2	23	1	3	10	1	4	4	4
178	GCA_026560625	2019	China	human	KL14	OCL5	25	3	3	2	4	7	2	4
179	GCA_026564455	2019	China	human	KL9	OCL1	-	2	~2	2	2	2	2	2
180	GCA_026567695	2019	China	human	KL28	OCL1	46	5	12	11	2	14	9	14
181	GCA_026567715	2019	China	human	KL14	OCL5	-	3	2	2	4	7	2	4
182	GCA_026567775	2019	China	human	KL14	OCL5	25	3	3	2	4	7	2	4
183	GCA_026567835	2019	China	human	KL14	OCL5	25	3	3	2	4	7	2	4
184	GCA_026570055	2019	China	human	KL14	OCL6	25	3	3	2	4	7	2	4
185	GCA_026622455	2020	China	human	KL104	OCL5	105	1	2	2	2	5	1	2
186	GCA_026622635	2018	China	human	KL83	OCL6	1627	3	1	16	1	7	2	3
187	GCA_026622675	2020	China	human	KL104	OCL5	105	1	2	2	2	5	1	2
188	GCA_026704095	2017	China	human	KL6	OCL1	77	3	2	2	2	3	4	28
189	GCA_026704765	2017	China	human	KL3	OCL1	52	3	2	2	7	9	1	5
190	GCA_026805095	2022	China	human	KL128	OCL6	213	3	3	7	1	7	1	4
191	GCA_026805125	2022	China	human	KL28	OCL1	46	5	12	11	2	14	9	14
192	GCA_026805135	2022	China	human	KL28	OCL1	46	5	12	11	2	14	9	14
193	GCA_026805285	2022	China	human	KL200	OCL5	216	1	4	2	2	7	1	2
194	GCA_027084965	2021	China	human	KL45	OCL6	34	8	1	14	3	12	1	13
195	GCA_027084985	2021	China	human	KL45	OCL6	40	1	2	2	2	5	1	14
196	GCA_027085175	2021	China	human	KL45	OCL6	40	1	2	2	2	5	1	14
197	GCA_027085265	2021	China	human	KL11	OCL8	1159	1	2	2	2	5	4	14
198	GCA_027085405	2021	China	human	KL119	OCL10	723	3	2	2	2	7	4	6
199	GCA_027085445	2021	China	human	KL47	OCL6	375	8	2	2	3	9	2	4
200	GCA_027085505	2021	China	human	KL162	OCL8	-	3	2	2	2	5	4	5
201	GCA_027085545	2021	China	human	KL52	OCL5	131	3	2	2	2	3	2	6
202	GCA_027085555	2021	China	human	KL23	OCL7	-	3	3	2	2	4	1	95
203	GCA_027085585	2021	China	human	KL24	OCL7	773	7	114	2	1	7	1	4
204	GCA_027085595	2021	China	human	KL162	OCL8	1641	1	2	2	2	5	1	1
205	GCA_027085655	2021	China	human	KL81	OCL6	721	35	4	11	7	9	1	2
206	GCA_027085695	2021	China	human	KL45	OCL6	40	1	2	2	2	5	1	14
207	GCA_027085825	2021	China	human	KL139	OCL6	1904	8	1	5	3	6	1	3
208	GCA_027085835	2021	China	human	KL47	OCL6	130	8	1	14	3	12	1	5
209	GCA_027085865	2021	China	human	KL139	OCL5	57	1	3	17	5	3	1	14
210	GCA_027085885	2021	China	human	KL111	OCL6	40	1	2	2	2	5	1	14
211	GCA_027085915	2021	China	human	KL66	OCL6	1487	8	1	16	3	6	2	3
212	GCA_027085955	2021	China	human	KL37	OCL12	240	3	3	2	5	7	2	51
213	GCA_027086005	2021	China	human	KL206	OCL21	-	8	1	56	3	7	1	4
214	GCA_027086035	2021	China	human	KL207	OCL2	2111	3	4	5	1	3	1	5
215	GCA_027086085	2020	China	human	KL51	OCL14	-	3	3	7	2	7	2	5
216	GCA_027086145	2020	China	human	KL45	OCL6	34	8	1	14	3	12	1	13
217	GCA_027086195	2020	China	human	KL58	OCL2	10	1	3	2	1	4	4	4
218	GCA_027086325	2020	China	human	KL104	OCL6	106	3	3	16	1	13	1	1
219	GCA_027086335	2020	China	human	KL14	OCL13	221	3	1	2	1	18	1	48
220	GCA_027086355	2020	China	human	KL14	OCL6	25	3	3	2	4	7	2	4
221	GCA_027086515	2020	China	human	KL238	OCL1	439	1	3	2	1	3	1	5
222	GCA_027086685	2019	China	human	KL81	OCL6	150	39	2	2	2	4	27	4
223	GCA_027088055	2019	China	human	KL10	OCL5	113	3	3	3	4	7	4	4
224	GCA_027088095	2019	China	human	KL10	OCL5	113	3	3	3	4	7	4	4
225	GCA_027088125	2019	China	human	KL111	OCL6	33	3	5	7	1	7	1	4
226	GCA_027088215	2019	China	human	KL45	OCL6	40	1	2	2	2	5	1	14
227	GCA_027088235	2019	China	human	KL43	OCL6	334	3	1	14	3	12	1	13
228	GCA_027088335	2019	China	human	KL83	OCL8	-	3	2	2	2	5	4	5
229	GCA_027088565	2019	China	human	KL47	OCL6	727	1	3	14	3	12	1	2
230	GCA_027088625	2019	China	human	KL111	OCL6	132	3	5	5	1	7	1	4
231	GCA_027088685	2019	China	human	KL180	OCL13	-	27	1	7	1	7	1	2
232	GCA_027088725	2019	China	human	KL170	OCL6	490	1	4	3	2	9	1	2
233	GCA_027088735	2019	China	human	KL45	OCL6	40	1	2	2	2	5	1	14
234	GCA_027088815	2019	China	human	KL83	OCL8	-	3	2	2	2	5	4	5
235	GCA_027088885	2019	China	human	KL47	OCL6	40	1	2	2	2	5	1	14
236	GCA_027089095	2019	China	human	KL14	OCL6	-	3	195	2	5	5	1	52
237	GCA_027089265	2019	China	human	KL139	OCL6	221	3	1	2	1	18	1	48
238	GCA_027089305	2019	China	human	KL119	OCL3	1464	3	4	2	2	7	2	2
239	GCA_027089375	2019	China	human	KL47	OCL6	375	8	2	2	3	9	2	4
240	GCA_027089405	2018	China	human	KL45	OCL6	-	1	2	2	2	5	~1	14
241	GCA_027089495	2018	China	human	KL26	OCL9	-	1	5	~40	2	7	1	1
242	GCA_027089585	2018	China	human	KL223	OCL14	132	3	5	5	1	7	1	4
243	GCA_027239755	2020	China	human	KL162	OCL6	40	1	2	2	2	5	1	14
244	GCA_027854475	2020	China	human	KL220	OCL6	2034	3	5	7	1	7	2	4
245	GCA_027854515	2020	China	human	KL220	OCL6	2034	3	5	7	1	7	2	4
246	GCA_027854535	2020	China	human	KL87	OCL6	1223	13	5	40	1	42	1	16
247	GCA_027854575	2020	China	human	KL32	OCL6	331	3	2	2	2	7	2	5
248	GCA_027854725	2020	China	human	KL47	OCL6	282	3	3	2	6	52	2	14
249	GCA_027854735	2020	China	human	KL96	OCL14	1411	152	5	7	1	7	1	4
250	GCA_027854775	2020	China	human	KL96	OCL14	1411	152	5	7	1	7	1	4
251	GCA_027854815	2020	China	human	KL116	OCL5	33	3	5	7	1	7	1	4
252	GCA_027854865	2020	China	human	KL83	OCL8	40	1	2	2	2	5	1	14
253	GCA_027854895	2020	China	human	KL60	OCL5	-	8	5	56	1	7	1	3
254	GCA_027854955	2020	China	human	KL11	OCL8	1159	1	2	2	2	5	4	14
255	GCA_027854965	2020	China	human	KL139	OCL5	459	3	5	65	1	7	1	4
256	GCA_027854995	2020	China	human	KL139	OCL5	459	3	5	65	1	7	1	4
257	GCA_027855015	2020	China	human	KL128	OCL5	459	3	5	65	1	7	1	4
258	GCA_027855035	2020	China	human	KL14	OCL6	132	3	5	5	1	7	1	4
259	GCA_027855045	2020	China	human	KL127	OCL5	-	3	5	56	1	7	1	3
260	GCA_027855075	2020	China	human	KL102	OCL6	193	3	1	7	1	7	2	4
261	GCA_027855085	2020	China	human	KL116	OCL14	338	8	5	5	26	13	1	2
262	GCA_027855115	2020	China	human	KL230	OCL21	132	3	5	5	1	7	1	4
263	GCA_027855125	2020	China	human	KL230	OCL21	132	3	5	5	1	7	1	4
264	GCA_027855235	2020	China	human	KL52	OCL6	1904	8	1	5	3	6	1	3
265	GCA_027855255	2020	China	human	KL48	OCL6	33	3	5	7	1	7	1	4
266	GCA_027855295	2020	China	human	KL48	OCL6	33	3	5	7	1	7	1	4
267	GCA_027855315	2020	China	human	KL139	OCL6	2034	3	5	7	1	7	2	4
268	GCA_027855325	2020	China	human	KL229	OCL6	193	3	1	7	1	7	2	4
269	GCA_027855335	2020	China	human	KL162	OCL6	33	3	5	7	1	7	1	4
270	GCA_027855395	2020	China	human	KL81	OCL5	203	3	4	2	2	7	1	2
271	GCA_027855445	2020	China	human	KL111	OCL6	2034	3	5	7	1	7	2	4
272	GCA_028175435	2011	China	human	KL2	OCL1	-	2101	2,20	-	2,98	2	2	2
273	GCA_028175615	2011	China	human	KL81	OCL6	36	1	2	2	2	3	1	2
274	GCA_028176515	2011	China	human	KL72	OCL1	-	486?	2	2	2	2	129?	2
275	GCA_028176565	2011	China	human	KL230	OCL6	40	1	2	2	2	5	1	14
276	GCA_028176675	2011	China	human	KL72	OCL1	-	445?	2	2	2	2	2	2
277	GCA_028177625	2011	China	human	KL49	OCL2	256	1	3	10	1	2	4	4
278	GCA_028177645	2011	China	human	KL49	OCL2	256	1	3	10	1	2	4	4
279	GCA_028177855	2011	China	human	KL170	OCL6	36	1	2	2	2	3	1	2
280	GCA_028178065	2011	China	human	KL22	OCL1	-	3	144	56	1	18	6	142
281	GCA_028178355	2011	China	human	KL72	OCL1	-	2	2	2	2	2	2	424?
282	GCA_028178365	2011	China	human	KL230	OCL1	-	473?	2	2	2	5	263?	432?
283	GCA_028201675	2022	China	human	KL77	OCL1	-	2	424?	2	2	2	2	2
284	GCA_028334965	2020	China	human	KL160	OCL1	-	2	-	2	2	2	-	434?
285	GCA_028334975	2020	China	human	KL2	OCL1	-	2	226?	419?	2	2	2	434?
286	GCA_028335005	2020	China	human	KL22	OCL1	-	2	226?	419?	2	2	2	434?
287	GCA_028548535	2022	China	human	KL101	OCL1	-	2	2	2	2	~2	2	2
288	GCA_028548895	2022	China	human	KL101	OCL1	-	2	2	2	2	~2	2	2
289	GCA_028548955	2022	China	human	KL101	OCL1	-	2	2	2	2	~2	2	2
290	GCA_028549295	2022	China	human	KL101	OCL1	-	2	2	2	2	~2	2	2
291	GCA_028549335	2022	China	human	KL101	OCL1	-	2	2	2	2	~2	2	2
292	GCA_028549415	2021	China	human	KL160	OCL1	-	2	2	2	~2	2	2	2
293	GCA_028614315	2022	China	human	KL170	OCL6	268	3	2	2	2	3	1	5
294	GCA_028614665	2021	China	human	KL2	OCL1	1555	2	2	181	2	2	2	2
295	GCA_028614735	2021	China	human	KL160	OCL1	-	2	2	2	2	2	2,2	2
296	GCA_029168475	2001	China	human	KL1	OCL1	1	1	1	1	1	5	1	1
297	GCA_029223565	2019	China	human	KL28	OCL1	46	5	12	11	2	14	9	14
298	GCA_029774195	2021	China	human	KL28	OCL1	46	5	12	11	2	14	9	14
299	GCA_029774235	2020	China	human	KL60	OCL1	724	2	2	2	2	2	2	5
300	GCA_029774275	2020	China	human	KL60	OCL1	724	2	2	2	2	2	2	5
301	GCA_029774295	2020	China	human	KL60	OCL1	724	2	2	2	2	2	2	5
302	GCA_029774315	2020	China	human	KL60	OCL1	724	2	2	2	2	2	2	5
303	GCA_029774335	2020	China	human	KL60	OCL1	724	2	2	2	2	2	2	5
304	GCA_029774355	2020	China	human	KL60	OCL1	724	2	2	2	2	2	2	5
305	GCA_029814975	2020	China	human	KL60	OCL1	724	2	2	2	2	2	2	5
306	GCA_029931545	2010	China	human	KL47	OCL6	282	3	3	2	6	52	2	14
307	GCA_030137205	2021	China	human	KL32	OCL2	77	3	2	2	2	3	4	28
308	GCA_030137355	2021	China	human	KL73	OCL3	1828	3	2	2	2	7	2	2
309	GCA_030137435	2021	China	human	KL73	OCL3	1828	3	2	2	2	7	2	2
310	GCA_030137465	2021	China	human	KL77	OCL2	10	1	3	2	1	4	4	4
311	GCA_030137505	2021	China	human	KL235	OCL1	821	12	100	2	2	9	1	52
312	GCA_030138725	2021	China	human	KL77	OCL1	-	2,2	2	2	2	2	2	2
313	GCA_030138915	2021	China	human	KL14	OCL6	25	3	3	2	4	7	2	4
314	GCA_030138935	2021	China	human	KL14	OCL6	25	3	3	2	4	7	2	4
315	GCA_030139235	2021	China	human	KL14	OCL6	25	3	3	2	4	7	2	4
316	GCA_030139285	2021	China	human	KL3	OCL16	77	3	2	2	2	3	4	28
317	GCA_030139305	2021	China	human	KL30	OCL14	338	8	5	5	26	13	1	2
318	GCA_030139345	2021	China	human	KL116	OCL6	33	3	5	7	1	7	1	4
319	GCA_030139355	2021	China	human	KL92	OCL6	1433	3	1	5	3	6	2	3
320	GCA_030139375	2021	China	human	KL11	OCL8	1159	1	2	2	2	5	4	14
321	GCA_030139435	2021	China	human	KL230	OCL6	-	~1	2	2	2	5	1	14
322	GCA_030139505	2021	China	human	KL14	OCL6	25	3	3	2	4	7	2	4
323	GCA_030139565	2021	China	human	KL234	OCL21	1828	3	2	2	2	7	2	2
324	GCA_030139575	2021	China	human	KL194	OCL2	357	3	4	2	2	7	2	5
325	GCA_030139605	2021	China	human	KL116	OCL6	33	3	5	7	1	7	1	4
326	GCA_030139845	2021	China	human	KL162	OCL8	40	1	2	2	2	5	1	14
327	GCA_030139925	2021	China	human	KL105	OCL6	106	3	3	16	1	13	1	1
328	GCA_030139995	2021	China	human	KL125	OCL14	336	27	2	2	2	7	2	5
329	GCA_030140025	2021	China	human	KL23	OCL2	77	3	2	2	2	3	4	28
330	GCA_030140055	2021	China	human	KL111	OCL6	-	3	3	-	1	13	1	1
331	GCA_030140165	2021	China	human	KL111	OCL6	2034	3	5	7	1	7	2	4
332	GCA_030140255	2021	China	human	KL28	OCL1	46	5	12	11	2	14	9	14
333	GCA_030140385	2021	China	human	KL14	OCL6	33	3	5	7	1	7	1	4
334	GCA_030140425	2021	China	human	KL14	OCL6	33	3	5	7	1	7	1	4
335	GCA_030140445	2021	China	human	KL14	OCL6	-	3	4	2	3	6	1	3
336	GCA_030140495	2021	China	human	KL230	OCL21	132	3	5	5	1	7	1	4
337	GCA_030140525	2021	China	human	KL45	OCL6	-	1	2,2	2	2	5	1	14
338	GCA_030141365	2021	China	human	KL44	OCL6	516	3	4	2	2	9	1	2
339	GCA_030141405	2021	China	human	KL127	OCL6	221	3	1	2	1	18	1	48
340	GCA_030141435	2021	China	human	KL3	OCL1	52	3	2	2	7	9	1	5
341	GCA_030141465	2021	China	human	KL146	OCL12	-	3	16	~136	2	3	4	29
342	GCA_030141485	2021	China	human	KL156	OCL6	203	3	4	2	2	7	1	2
343	GCA_030188675	2019	China	human	KL2	OCL1	-	2	2	2	2	2	~2	2
344	GCA_030197315	2021	China	human	KL14	OCL5	25	3	3	2	4	7	2	4
345	GCA_030197415	2021	China	human	KL14	OCL1	-	~2	2	2	2	2	2	2
346	GCA_030197715	2021	China	human	KL14	OCL5	25	3	3	2	4	7	2	4
347	GCA_030197735	2021	China	human	KL14	OCL5	25	3	3	2	4	7	2	4
348	GCA_030197875	2021	China	human	KL105	OCL9	218	1	5	40	2	7	1	1
349	GCA_030363875	not collected	China	human	KL83	OCL6	-	1	15	17	5	3	1	14
350	GCA_030363915	not collected	China	human	KL24	OCL7	584	7	3	2	1	8	4	4
351	GCA_030363935	not collected	China	human	KL83	OCL8	-	3	2	2	2	5	4	5
352	GCA_030363975	not collected	China	human	KL47	OCL6	40	1	2	2	2	5	1	14
353	GCA_030363995	not collected	China	human	KL83	OCL8	-	3	2	2	2	5	4	5
354	GCA_030364015	not collected	China	human	KL83	OCL8	-	3	2	2	2	5	4	5
355	GCA_030364055	not collected	China	human	KL230	OCL6	106	3	3	16	1	13	1	1
356	GCA_030364075	not collected	China	human	KL162	OCL8	1641	1	2	2	2	5	1	1
357	GCA_030364095	not collected	China	human	KL127	OCL6	2034	3	5	7	1	7	2	4
358	GCA_030364115	not collected	China	human	KL49	OCL2	374	3	2	2	2	3	4	4
359	GCA_030364155	not collected	China	human	KL83	OCL8	40	1	2	2	2	5	1	14
360	GCA_030364165	not collected	China	human	KL47	OCL6	40	1	2	2	2	5	1	14
361	GCA_030364215	not collected	China	human	KL82	OCL5	216	1	4	2	2	7	1	2
362	GCA_030364255	not collected	China	human	KL49	OCL2	1153	8	3	10	1	4	2	4
363	GCA_030364325	not collected	China	human	KL45	OCL6	40	1	2	2	2	5	1	14
364	GCA_030364345	not collected	China	human	KL179	OCL16	-	3	1	2	5	7	4	5
365	GCA_030364355	not collected	China	human	KL84	OCL9	1336	1	3	40	2	7	1	1
366	GCA_030364815	not collected	China	human	KL32	OCL5	216	1	4	2	2	7	1	2
367	GCA_030364835	not collected	China	human	KL3	OCL1	46	5	12	11	2	14	9	14
368	GCA_030364895	not collected	China	human	KL60	OCL2	203	3	4	2	2	7	1	2
369	GCA_030365095	not collected	China	human	KL9	OCL1	-	2	~2	2	2	2	2	2
370	GCA_030365165	not collected	China	human	KL190	OCL5	164	40	3	7	2	40	4	4
371	GCA_030448325	2016	China	human	KL47	OCL6	40	1	2	2	2	5	1	14
372	GCA_030448365	2017	China	human	KL47	OCL6	40	1	2	2	2	5	1	14
373	GCA_030448395	2017	China	human	KL230	OCL21	132	3	5	5	1	7	1	4
374	GCA_030448415	2016	China	human	KL230	OCL21	132	3	5	5	1	7	1	4
375	GCA_030448485	2021	China	human	KL162	OCL6	40	1	2	2	2	5	1	14
376	GCA_030448525	2021	China	human	KL45	OCL6	34	8	1	14	3	12	1	13
377	GCA_030448725	2017	China	human	KL3	OCL1	-	2	424?	2	2	2	2	2
378	GCA_030449105	2016	China	human	KL61	OCL15	-	5	2	2	1	9	1	4
379	GCA_030449315	2016	China	human	KL33	OCL1	104	2	2	2	2	2	2	14
380	GCA_030449675	2016	China	human	KL61	OCL15	-	5	2	2	1	9	1	4
381	GCA_031195975	2021	China	human	KL77	OCL1	-	2	2	2	2	2	-	2
382	GCA_031196035	2021	China	human	KL163	OCL6	-	27	4	56	2	7	1	2
383	GCA_031196235	2021	China	human	KL178	OCL2	203	3	4	2	2	7	1	2
384	GCA_031196365	2021	China	human	KL77	OCL1	-	2	2	2	2	-	2	2
385	GCA_031196395	2021	China	human	KL14	OCL21	1405	3	5	5	26	7	1	4
386	GCA_031196405	2021	China	human	KL47	OCL5	164	40	3	7	2	40	4	4
387	GCA_031196435	2021	China	human	KL11	OCL8	1641	1	2	2	2	5	1	1
388	GCA_031196535	2021	China	human	KL14	OCL6	221	3	1	2	1	18	1	48
389	GCA_031196615	2021	China	human	KL47	OCL6	40	1	2	2	2	5	1	14
390	GCA_031196695	2020	China	human	KL9	OCL1	-	2	2	2	2	2	-	2
391	GCA_031196845	2020	China	human	KL160	OCL1	-	2	2	2	109?	2	2	2
392	GCA_031196905	2020	China	human	KL83	OCL8	40	1	2	2	2	5	1	14
393	GCA_031197375	2019	China	human	KL14	OCL21	1405	3	5	5	26	7	1	4
394	GCA_031197535	2019	China	human	KL36	OCL2	203	3	4	2	2	7	1	2
395	GCA_031197695	2019	China	human	KL160	OCL1	-	2	2	-	2	2	2	2
396	GCA_031197895	2019	China	human	KL45	OCL6	40	1	2	2	2	5	1	14
397	GCA_031581565	not collected	China	human	KL87	OCL6	-	1	48	40	2	7	1	2
398	GCA_031581595	not collected	China	human	KL32	OCL12	516	3	4	2	2	9	1	2
399	GCA_031581625	not collected	China	human	KL45	OCL6	40	1	2	2	2	5	1	14
400	GCA_031581665	not collected	China	human	KL238	OCL1	-	4	2	2	2	4	1	5
401	GCA_031581685	not collected	China	human	KL95	OCL7	25	3	3	2	4	7	2	4
402	GCA_031581715	not collected	China	human	KL24	OCL7	-	7	2	2	2	8	4	4
403	GCA_031581745	not collected	China	human	KL111	OCL6	40	1	2	2	2	5	1	14
404	GCA_031581805	not collected	China	human	KL204	OCL13	2114	8	5	7	26	13	1	2
405	GCA_031581815	not collected	China	human	KL32	OCL6	331	3	2	2	2	7	2	5
406	GCA_031581945	not collected	China	human	KL63	OCL3	109	26	4	2	2	9	1	5
407	GCA_031582045	not collected	China	human	KL240	OCL2	1512	1	3	10	1	4	1	4
408	GCA_031582055	not collected	China	human	KL45	OCL6	40	1	2	2	2	5	1	14
409	GCA_031582075	not collected	China	human	KL24	OCL7	452	7	2	2	1	8	4	4
410	GCA_031582125	not collected	China	human	KL10	OCL2	203	3	4	2	2	7	1	2
411	GCA_031921725	2017	China	human	KL155	OCL1	286	3	2	2	2	28	1	29
412	GCA_031922225	2015	China	human	KL72	OCL1	-	2	2	2	2	2	2	~424
413	GCA_033129225	2016	China	human	KL84	OCL9	1336	1	3	40	2	7	1	1
414	GCA_033129245	2016	China	human	KL84	OCL9	1336	1	3	40	2	7	1	1
415	GCA_033129265	2016	China	human	KL91	OCL4	-	12	3	2	2	4	2	4
416	GCA_033129505	2018	China	human	KL238	OCL1	-	3	3	2	1	5	1	5
417	GCA_033130475	2020	China	human	KL220	OCL6	1094	1	3	7	5	3	1	14
418	GCA_033130535	2021	China	human	KL95	OCL7	-	3	88	~420	1	151	1	4
419	GCA_033131295	2016	China	human	KL14	OCL5	25	3	3	2	4	7	2	4
420	GCA_033131315	2016	China	human	KL14	OCL5	25	3	3	2	4	7	2	4
421	GCA_033131575	2018	China	human	KL220	OCL6	1094	1	3	7	5	3	1	14
422	GCA_033131915	2018	China	human	KL158	OCL9	349	3	3	7	2	13	1	15
423	GCA_033132215	2016	China	human	KL187	OCL6	36	1	2	2	2	3	1	2
424	GCA_033132355	2016	China	human	KL62	OCL2	23	1	3	10	1	4	4	4
425	GCA_033133115	2016	China	human	KL28	OCL1	46	5	12	11	2	14	9	14
426	GCA_033133195	2016	China	human	KL8	OCL2	23	1	3	10	1	4	4	4
427	GCA_033133255	2016	China	human	KL14	OCL6	25	3	3	2	4	7	2	4
428	GCA_033133395	2016	China	human	KL128	OCL6	213	3	3	7	1	7	1	4
429	GCA_033134115	2018	China	human	KL26	OCL9	218	1	5	40	2	7	1	1
430	GCA_033134155	2018	China	human	KL52	OCL2	1418	3	2	2	2	3	1	2
431	GCA_033134235	2018	China	human	KL123	OCL2	-	3	3	2	2	18	4	63
432	GCA_033134555	2018	China	human	KL2	OCL1	1555	2	2	181	2	2	2	2
433	GCA_033134575	2018	China	human	KL2	OCL1	1555	2	2	181	2	2	2	2
434	GCA_033134595	2018	China	human	KL2	OCL1	1555	2	2	181	2	2	2	2
435	GCA_033135445	2016	China	human	KL83	OCL8	40	1	2	2	2	5	1	14
436	GCA_033135605	2018	China	human	KL170	OCL6	-	1	4	3	2	9	1	~2
437	GCA_033135625	2018	China	human	KL83	OCL8	-	3	2	2	2	5	4	5
438	GCA_033136525	2016	China	human	KL14	OCL6	25	3	3	2	4	7	2	4
439	GCA_033136565	2018	China	human	KL47	OCL5	164	40	3	7	2	40	4	4
440	GCA_033136905	2018	China	human	KL52	OCL2	1418	3	2	2	2	3	1	2
441	GCA_033136925	2021	China	human	KL104	OCL6	40	1	2	2	2	5	1	14
442	GCA_033137005	2021	China	human	KL239	OCL6	-	1	2	17	1	3	4	4
443	GCA_033137065	2020	China	human	KL162	OCL8	1641	1	2	2	2	5	1	1
444	GCA_033137325	2016	China	human	KL48	OCL6	153	38	1	14	3	12	1	5
445	GCA_033137445	2018	China	human	KL2	OCL1	1555	2	2	181	2	2	2	2
446	GCA_033137465	2016	China	human	KL180	OCL2	34	8	1	14	3	12	1	13
447	GCA_033137565	2016	China	human	KL8	OCL2	23	1	3	10	1	4	4	4
448	GCA_036442575	2022	China	human	KL189	OCL2	-	3	2	2	2	3	4	95
449	GCA_037045905	2022	China	human	KL66	OCL6	1487	8	1	16	3	6	2	3
450	GCA_037045925	2021	China	human	KL121	OCL1	1357	1	100	2	2	9	1	52
451	GCA_037171025	2019	China	human	KL210	OCL1	-	~2	2	2	2	2	2	2
452	GCA_037171145	2019	China	human	KL3	OCL1	-	288?	2	2	2	2	2	2
453	GCA_037171845	2018	China	human	KL14	OCL1	-	~2	2	2	2	2	2	2
454	GCA_037171995	2016	China	human	KL2	OCL1	1851	2	2	2	2	2	2	317
455	GCA_037215885	2021	China	human	KL2	OCL1	-	2	2	2	2	~195	2	2
456	GCA_037783915	2019	China	human	KL10	OCL5	-	3	2	3	2	2	2	317
457	GCA_037939845	2021	China	human	KL226	OCL9	1336	1	3	40	2	7	1	1
458	GCA_038377525	2020	China	human	KL111	OCL6	106	3	3	16	1	13	1	1
459	GCA_038377565	2020	China	human	KL14	OCL6	-	3	1	14	251?	-	1	13
460	GCA_038377665	2020	China	human	KL162	OCL9	106	3	3	16	1	13	1	1
461	GCA_038377685	2020	China	human	KL160	OCL1	-	2	2	2	2	~2	2	2
462	GCA_038377725	2020	China	human	KL116	OCL6	33	3	5	7	1	7	1	4
463	GCA_038441195	2008	China	human	KL20	OCL4	195	2	2	2	2	2	1	2
464	GCA_038990075	2022	China	human	KL47	OCL5	164	40	3	7	2	40	4	4
465	GCA_039568425	not collected	China	human	KL44	OCL6	651	3	67	2	2	102	4	4
466	GCA_039568525	not collected	China	human	KL14	OCL6	25	3	3	2	4	7	2	4
467	GCA_039568545	not collected	China	human	KL239	OCL6	1223	13	5	40	1	42	1	16
468	GCA_039568565	not collected	China	human	KL51	OCL1	764	3	3	2	2	4	1	5
469	GCA_040009735	2023	China	human	KL22	OCL1	-	-	2	2	2	2	2	2
470	GCA_040009815	2023	China	human	KL9	OCL6	-	2	2	2	2,2	2,2	2	2
471	GCA_040301305	2018	China	human	KL3	OCL1	-	2	2	2	2	~2	2	2
472	GCA_040301345	2018	China	human	KL7	OCL3	-	26	3	2	2	9	4	2
473	GCA_040301465	2018	China	human	KL14	OCL6	221	3	1	2	1	18	1	48
474	GCA_040301505	2018	China	human	KL28	OCL1	46	5	12	11	2	14	9	14
475	GCA_040304185	2018	China	human	KL83	OCL8	-	289	2	410	2	5	1	5
476	GCA_040304245	2018	China	human	KL116	OCL6	151	27	5	7	1	7	1	4
477	GCA_040304365	2018	China	human	KL28	OCL1	46	5	12	11	2	14	9	14
478	GCA_040304405	2018	China	human	KL28	OCL1	46	5	12	11	2	14	9	14
479	GCA_040304425	2018	China	human	KL155	OCL1	-	25	2	2	2	28	1	2
480	GCA_040304485	2018	China	human	KL190	OCL7	-	13	3	5	26	7	1	29
481	GCA_040357515	2021	China	human	KL49	OCL2	10	1	3	2	1	4	4	4
482	GCA_040426365	2018	China	human	KL28	OCL1	46	5	12	11	2	14	9	14
483	GCA_040446075	2017	China	human	KL47	OCL6	40	1	2	2	2	5	1	14
484	GCA_040494015	2020	China	human	KL24	OCL2	16	7	7	2	2	8	4	4
485	GCA_040494095	2018	China	human	KL24	OCL2	16	7	7	2	2	8	4	4
486	GCA_040494115	2018	China	human	KL28	OCL1	46	5	12	11	2	14	9	14
487	GCA_040494215	2021	China	human	KL7	OCL1	187	2	2	2	2	2	2	43
488	GCA_040593925	2021	China	human	KL47	OCL5	164	40	3	7	2	40	4	4
489	GCA_040594145	2021	China	human	KL116	OCL6	213	3	3	7	1	7	1	4
490	GCA_040594375	2021	China	human	KL47	OCL5	164	40	3	7	2	40	4	4
491	GCA_040594425	2021	China	human	KL47	OCL5	164	40	3	7	2	40	4	4
492	GCA_040594435	2021	China	human	KL29	OCL8	241	40	3	15	2	40	4	4
493	GCA_040594535	2021	China	human	KL47	OCL5	164	40	3	7	2	40	4	4
494	GCA_040594585	2021	China	human	KL51	OCL7	2030	27	2	56	2	7	2	2
495	GCA_040594675	2021	China	human	KL111	OCL8	388	1	62	3	2	40	4	4
496	GCA_040594695	2021	China	human	KL141	OCL6	33	3	5	7	1	7	1	4
497	GCA_040594705	2021	China	human	KL47	OCL5	164	40	3	7	2	40	4	4
498	GCA_040594755	2021	China	human	KL47	OCL5	164	40	3	7	2	40	4	4
499	GCA_040594785	2021	China	human	KL47	OCL5	164	40	3	7	2	40	4	4
500	GCA_040594795	2021	China	human	KL47	OCL5	164	40	3	7	2	40	4	4
501	GCA_040594895	2021	China	human	KL47	OCL5	164	40	3	7	2	40	4	4
502	GCA_040594925	2021	China	human	KL47	OCL5	164	40	3	7	2	40	4	4
503	GCA_040594975	2021	China	human	KL47	OCL5	164	40	3	7	2	40	4	4
504	GCA_040594995	2021	China	human	KL47	OCL5	164	40	3	7	2	40	4	4
505	GCA_040595015	2021	China	human	KL47	OCL5	164	40	3	7	2	40	4	4
506	GCA_040595025	2021	China	human	KL47	OCL5	164	40	3	7	2	40	4	4
507	GCA_040595035	2021	China	human	KL84	OCL9	1336	1	3	40	2	7	1	1
508	GCA_040595115	2021	China	human	KL47	OCL5	164	40	3	7	2	40	4	4
509	GCA_040595125	2021	China	human	KL111	OCL8	388	1	62	3	2	40	4	4
510	GCA_040595225	2021	China	human	KL47	OCL5	164	40	3	7	2	40	4	4
511	GCA_040595325	2021	China	human	KL47	OCL5	164	40	3	7	2	40	4	4
512	GCA_040595335	2021	China	human	KL47	OCL5	164	40	3	7	2	40	4	4
513	GCA_040595355	2021	China	human	KL43	OCL6	130	8	1	14	3	12	1	5
514	GCA_040595985	2021	China	human	KL47	OCL5	164	40	3	7	2	40	4	4
515	GCA_040595995	2021	China	human	KL47	OCL5	164	40	3	7	2	40	4	4
516	GCA_040596025	2021	China	human	KL47	OCL5	164	40	3	7	2	40	4	4
517	GCA_040596135	2021	China	human	KL47	OCL5	164	40	3	7	2	40	4	4
518	GCA_040596355	2021	China	human	KL9	OCL7	2031	27	2	56	2	7	2	5
519	GCA_040596415	2021	China	human	KL47	OCL5	164	40	3	7	2	40	4	4
520	GCA_040596445	2021	China	human	KL47	OCL5	164	40	3	7	2	40	4	4
521	GCA_040596725	2021	China	human	KL220	OCL6	40	1	2	2	2	5	1	14
522	GCA_040596735	2021	China	human	KL47	OCL5	164	40	3	7	2	40	4	4
523	GCA_040596815	2021	China	human	KL47	OCL5	164	40	3	7	2	40	4	4
524	GCA_040596865	2021	China	human	KL47	OCL5	164	40	3	7	2	40	4	4
525	GCA_040596895	2021	China	human	KL47	OCL6	40	1	2	2	2	5	1	14
526	GCA_040596925	2021	China	human	KL45	OCL6	40	1	2	2	2	5	1	14
527	GCA_040596985	2021	China	human	KL47	OCL5	164	40	3	7	2	40	4	4
528	GCA_040597015	2021	China	human	KL47	OCL5	164	40	3	7	2	40	4	4
529	GCA_040597035	2021	China	human	KL47	OCL5	164	40	3	7	2	40	4	4
530	GCA_040597115	2021	China	human	KL47	OCL5	164	40	3	7	2	40	4	4
531	GCA_040597135	2021	China	human	KL45	OCL6	34	8	1	14	3	12	1	13
532	GCA_040597155	2021	China	human	KL43	OCL6	353	1	2	3	2	59	4	57
533	GCA_040597185	2021	China	human	KL47	OCL5	164	40	3	7	2	40	4	4
534	GCA_040597215	2021	China	human	KL47	OCL5	164	40	3	7	2	40	4	4
535	GCA_040597235	2021	China	human	KL47	OCL5	164	40	3	7	2	40	4	4
536	GCA_040597255	2021	China	human	KL47	OCL1	240	3	3	2	5	7	2	51
537	GCA_040597265	2021	China	human	KL47	OCL5	164	40	3	7	2	40	4	4
538	GCA_040597335	2021	China	human	KL47	OCL5	164	40	3	7	2	40	4	4
539	GCA_040597395	2021	China	human	KL47	OCL5	164	40	3	7	2	40	4	4
540	GCA_040597405	2021	China	human	KL47	OCL5	164	40	3	7	2	40	4	4
541	GCA_040597415	2021	China	human	KL47	OCL5	164	40	3	7	2	40	4	4
542	GCA_040597445	2021	China	human	KL47	OCL5	164	40	3	7	2	40	4	4
543	GCA_040597475	2021	China	human	KL47	OCL5	164	40	3	7	2	40	4	4
544	GCA_040597575	2021	China	human	KL47	OCL5	164	40	3	7	2	40	4	4
545	GCA_040597595	2021	China	human	KL96	OCL6	334	3	1	14	3	12	1	13
546	GCA_040597635	2021	China	human	KL96	OCL6	334	3	1	14	3	12	1	13
547	GCA_040597645	2021	China	human	KL45	OCL6	40	1	2	2	2	5	1	14
548	GCA_040597675	2021	China	human	KL47	OCL5	164	40	3	7	2	40	4	4
549	GCA_040597725	2021	China	human	KL47	OCL5	164	40	3	7	2	40	4	4
550	GCA_040597765	2021	China	human	KL10	OCL7	2035	8	3	7	26	6	1	3
551	GCA_040597785	2021	China	human	KL47	OCL5	164	40	3	7	2	40	4	4
552	GCA_040597805	2021	China	human	KL47	OCL5	164	40	3	7	2	40	4	4
553	GCA_040597815	2021	China	human	KL47	OCL5	164	40	3	7	2	40	4	4
554	GCA_040597845	2021	China	human	KL47	OCL5	164	40	3	7	2	40	4	4
555	GCA_040597855	2021	China	human	KL220	OCL6	1487	8	1	16	3	6	2	3
556	GCA_040786425	2017	China	human	KL14	OCL6	132	3	5	5	1	7	1	4
557	GCA_040786465	2012	China	human	KL49	OCL2	141	26	2	2	1	43	4	5
558	GCA_040786485	2013	China	human	KL14	OCL6	-	3	88	2	1	151	1	4
559	GCA_040786525	2014	China	human	KL162	OCL9	2106	3	1	7	3	12	1	5
560	GCA_040786565	2016	China	human	KL85	OCL4	1111	26	2	2	1	43	82	5
561	GCA_040786605	2017	China	human	KL45	OCL6	40	1	2	2	2	5	1	14
562	GCA_040786625	2015	China	human	KL53	OCL1	3	3	3	2	2	3	1	3
563	GCA_040786645	2013	China	human	KL123	OCL2	1554	3	3	2	79	3	4	4
564	GCA_040786785	2014	China	human	KL49	OCL2	10	1	3	2	1	4	4	4
565	GCA_040786795	2012	China	human	KL69	OCL7	440	13	40	2	3	7	1	16
566	GCA_041533755	2021	China	human	KL180	OCL7	1653	3	3	2	1	75	4	5
567	GCA_041533845	2021	China	human	KL96	OCL6	1643	1	1	2	3	29	1	2
568	GCA_041534155	2021	China	human	KL101	OCL1	1647	3	144	255	2	3	1	4
569	GCA_041534305	2021	China	human	KL81	OCL6	372	1	4	2	1	42	1	2
570	GCA_041534315	2021	China	human	KL81	OCL6	203	3	4	2	2	7	1	2
571	GCA_041534335	2021	China	human	KL162	OCL8	1641	1	2	2	2	5	1	1
572	GCA_041534345	2021	China	human	KL125	OCL2	266	27	2	2	2	7	1	5
573	GCA_041534455	2021	China	human	KL220	OCL6	193	3	1	7	1	7	2	4
574	GCA_041534475	2021	China	human	KL14	OCL6	1137	8	1	5	26	6	2	3
575	GCA_041534525	2021	China	human	KL123	OCL6	1650	1	53	3	2	62	1	5
576	GCA_041534565	2021	China	human	KL81	OCL6	203	3	4	2	2	7	1	2
577	GCA_041534575	2021	China	human	KL45	OCL6	40	1	2	2	2	5	1	14
578	GCA_041534615	2021	China	human	KL83	OCL8	40	1	2	2	2	5	1	14
579	GCA_041534635	2021	China	human	KL155	OCL1	1646	40	3	6	2	102	4	2
580	GCA_041534645	2021	China	human	KL155	OCL1	1646	40	3	6	2	102	4	2
581	GCA_041534655	2021	China	human	KL155	OCL1	1646	40	3	6	2	102	4	2
582	GCA_041534675	2021	China	human	KL155	OCL1	1646	40	3	6	2	102	4	2
583	GCA_041534745	2021	China	human	KL8	OCL2	256	1	3	10	1	2	4	4
584	GCA_041534825	2021	China	human	KL37	OCL1	1645	2	245	2	2	2	2	2
585	GCA_041534845	2021	China	human	KL45	OCL6	40	1	2	2	2	5	1	14
586	GCA_041534885	2021	China	human	KL104	OCL6	40	1	2	2	2	5	1	14
587	GCA_041534905	2021	China	human	KL3	OCL1	52	3	2	2	7	9	1	5
588	GCA_041534945	2021	China	human	KL101	OCL6	372	1	4	2	1	42	1	2
589	GCA_041534965	2021	China	human	KL43	OCL6	34	8	1	14	3	12	1	13
590	GCA_041534985	2021	China	human	KL220	OCL6	40	1	2	2	2	5	1	14
591	GCA_041535065	2021	China	human	KL162	OCL9	106	3	3	16	1	13	1	1
592	GCA_041535085	2021	China	human	KL26	OCL9	40	1	2	2	2	5	1	14
593	GCA_041535145	2021	China	human	KL62	OCL2	23	1	3	10	1	4	4	4
594	GCA_041535225	2021	China	human	KL11	OCL8	1648	12	3	15	2	40	1	4
595	GCA_041535285	2021	China	human	KL11	OCL8	1648	12	3	15	2	40	1	4
596	GCA_041535405	2021	China	human	KL83	OCL8	40	1	2	2	2	5	1	14
597	GCA_041535445	2021	China	human	KL47	OCL6	40	1	2	2	2	5	1	14
598	GCA_041535525	2021	China	human	KL108	OCL2	10	1	3	2	1	4	4	4
599	GCA_041535565	2021	China	human	KL45	OCL6	40	1	2	2	2	5	1	14
600	GCA_041535585	2021	China	human	KL45	OCL6	40	1	2	2	2	5	1	14
601	GCA_041535665	2021	China	human	KL220	OCL6	40	1	2	2	2	5	1	14
602	GCA_041535685	2021	China	human	KL81	OCL6	203	3	4	2	2	7	1	2
603	GCA_041535725	2021	China	human	KL52	OCL6	1136	8	1	5	26	13	2	3
604	GCA_041535785	2021	China	human	KL58	OCL1	154	3	41	6	1	3	4	5
605	GCA_041535805	2021	China	human	KL219	OCL16	1651	3	4	6	1	29	4	5
606	GCA_041535885	2021	China	human	KL14	OCL6	221	3	1	2	1	18	1	48
607	GCA_041536065	2021	China	human	KL49	OCL2	141	26	2	2	1	43	4	5
608	GCA_041536085	2021	China	human	KL81	OCL6	203	3	4	2	2	7	1	2
609	GCA_041536105	2021	China	human	KL45	OCL6	40	1	2	2	2	5	1	14
610	GCA_041536225	2021	China	human	KL9	OCL1	1644	288	2	2	2	2	2	2
611	GCA_041536245	2021	China	human	KL24	OCL7	584	7	3	2	1	8	4	4
612	GCA_041536365	2021	China	human	KL96	OCL6	33	3	5	7	1	7	1	4
613	GCA_041536405	2021	China	human	KL116	OCL1	455	27	3	2	5	7	2	51
614	GCA_041536485	2021	China	human	KL105	OCL9	1654	3	1	16	2	13	1	15
615	GCA_041536525	2021	China	human	KL47	OCL6	40	1	2	2	2	5	1	14
616	GCA_041536585	2021	China	human	KL14	OCL6	25	3	3	2	4	7	2	4
617	GCA_041536625	2021	China	human	KL125	OCL2	10	1	3	2	1	4	4	4
618	GCA_041536685	2021	China	human	KL129	OCL5	132	3	5	5	1	7	1	4
619	GCA_041536725	2021	China	human	KL111	OCL6	33	3	5	7	1	7	1	4
620	GCA_041536805	2021	China	human	KL11	OCL8	1159	1	2	2	2	5	4	14
621	GCA_041536865	2021	China	human	KL136	OCL2	1642	1	3	2	2	4	1	2
622	GCA_041536905	2021	China	human	KL47	OCL6	40	1	2	2	2	5	1	14
623	GCA_041536925	2021	China	human	KL10	OCL5	113	3	3	3	4	7	4	4
624	GCA_041536985	2021	China	human	KL29	OCL8	1652	1	3	2	2	40	4	5
625	GCA_041537005	2021	China	human	KL162	OCL6	40	1	2	2	2	5	1	14
626	GCA_041537045	2021	China	human	KL8	OCL2	23	1	3	10	1	4	4	4
627	GCA_041537085	2021	China	human	KL45	OCL6	40	1	2	2	2	5	1	14
628	GCA_042055665	2010	China	human	KL111	OCL6	40	1	2	2	2	5	1	14
629	GCA_042055735	2010	China	human	KL8	OCL2	256	1	3	10	1	2	4	4
630	GCA_042055915	2010	China	human	KL10	OCL5	215	27	2	7	2	2	1	2
631	GCA_042055925	2010	China	human	KL10	OCL5	215	27	2	7	2	2	1	2
632	GCA_042056125	2010	China	human	KL8	OCL2	23	1	3	10	1	4	4	4
633	GCA_042474915	2010	China	human	KL180	OCL7	152	8	1	5	3	6	2	3
634	GCA_042478285	2010	China	human	KL175	OCL6	150	39	2	2	2	4	27	4
635	GCA_043027485	2021	China	human	KL47	OCL5	164	40	3	7	2	40	4	4
636	GCA_043027605	2021	China	human	KL47	OCL5	164	40	3	7	2	40	4	4
637	GCA_043038905	2021	China	human	KL47	OCL5	164	40	3	7	2	40	4	4
638	GCA_043040795	2021	China	human	KL47	OCL5	164	40	3	7	2	40	4	4
639	GCA_043040895	2010	China	human	KL49	OCL2	10	1	3	2	1	4	4	4
640	GCA_043040965	2021	China	human	KL47	OCL5	164	40	3	7	2	40	4	4
641	GCA_043042805	2010	China	human	KL1	OCL1	1	1	1	1	1	5	1	1
642	GCA_043043455	2010	China	human	KL33	OCL1	104	2	2	2	2	2	2	14
643	GCA_043044125	2010	China	human	KL44	OCL5	719	3	2	2	2	3	2	4
644	GCA_043046095	2010	China	human	KL8	OCL2	23	1	3	10	1	4	4	4
645	GCA_043048185	2010	China	human	KL89	OCL5	239	1	4	2	2	7	1	4
646	GCA_043050845	2010	China	human	KL42	OCL5	990	3	2	2	2	3	2	2
647	GCA_043052145	2010	China	human	KL52	OCL1	108	35	1	11	7	9	25	2
648	GCA_043052795	2010	China	human	KL10	OCL5	215	27	2	7	2	2	1	2
649	GCA_043056915	2010	China	human	KL47	OCL6	40	1	2	2	2	5	1	14
650	GCA_043451925	2010	China	human	KL83	OCL8	40	1	2	2	2	5	1	14
651	GCA_043832165	2018	China	human	KL2	OCL1	187	2	2	2	2	2	2	43
652	GCA_043836075	2018	China	human	KL14	OCL6	193	3	1	7	1	7	2	4
653	GCA_043836125	2018	China	human	KL7	OCL1	185	2	2	2	2	2	2	42
654	GCA_043836245	2018	China	human	KL7	OCL1	185	2	2	2	2	2	2	42
655	GCA_043836305	2018	China	human	KL183	OCL2	1512	1	3	10	1	4	1	4
656	GCA_043836965	2018	China	human	KL47	OCL6	40	1	2	2	2	5	1	14
657	GCA_043837085	2018	China	human	KL14	OCL6	221	3	1	2	1	18	1	48
658	GCA_043837105	2018	China	human	KL162	OCL9	-	3	3	~16	2	29	1	1
659	GCA_043837185	2018	China	human	KL86	OCL6	1377	3	196	101	2	3	1	14
660	GCA_043837305	2018	China	human	KL24	OCL7	773	7	114	2	1	7	1	4
661	GCA_043837325	2018	China	human	KL81	OCL6	721	35	4	11	7	9	1	2
662	GCA_043837485	2018	China	human	KL7	OCL1	185	2	2	2	2	2	2	42
663	GCA_043837605	2018	China	human	KL47	OCL6	40	1	2	2	2	5	1	14
664	GCA_043837625	2018	China	human	KL47	OCL6	40	1	2	2	2	5	1	14
665	GCA_043837755	2018	China	human	KL157	OCL6	40	1	2	2	2	5	1	14
666	GCA_043837815	2018	China	human	KL96	OCL6	334	3	1	14	3	12	1	13
667	GCA_043837835	2018	China	human	KL14	OCL6	221	3	1	2	1	18	1	48
668	GCA_043837955	2018	China	human	KL105	OCL6	2197	8	199	5	1	7	1	4
669	GCA_043837975	2018	China	human	KL47	OCL6	40	1	2	2	2	5	1	14
670	GCA_043838015	2018	China	human	KL47	OCL6	40	1	2	2	2	5	1	14
671	GCA_043838065	2018	China	human	KL162	OCL9	-	3	3	~16	2	29	1	1
672	GCA_043838145	2018	China	human	KL162	OCL6	40	1	2	2	2	5	1	14
673	GCA_043838675	2018	China	human	KL205	OCL7	-	1	1	6	1	9	4	2
674	GCA_043838735	2018	China	human	KL96	OCL6	334	3	1	14	3	12	1	13
675	GCA_043838765	2018	China	human	KL64	OCL2	575	1	3	2	1	4	4	92
676	GCA_043839415	2017	China	human	KL30	OCL1	52	3	2	2	7	9	1	5
677	GCA_043839555	2017	China	human	KL14	OCL6	106	3	3	16	1	13	1	1
678	GCA_043839635	2017	China	human	KL105	OCL6	2197	8	199	5	1	7	1	4
679	GCA_043839735	2017	China	human	KL158	OCL9	218	1	5	40	2	7	1	1
680	GCA_043839955	2017	China	human	KL47	OCL6	40	1	2	2	2	5	1	14
681	GCA_043839975	2017	China	human	KL162	OCL6	40	1	2	2	2	5	1	14
682	GCA_043840035	2017	China	human	KL223	OCL6	106	3	3	16	1	13	1	1
683	GCA_043840945	2017	China	human	KL158	OCL1	218	1	5	40	2	7	1	1
684	GCA_043841165	2017	China	human	KL7	OCL1	132	3	5	5	1	7	1	4
685	GCA_043841185	2017	China	human	KL77	OCL6	-	3	1	2	2?	18	1	48
686	GCA_043842075	2016	China	human	KL7	OCL1	185	2	2	2	2	2	2	42
687	GCA_043842305	2016	China	human	KL105	OCL6	2197	8	199	5	1	7	1	4
688	GCA_043842345	2016	China	human	KL108	OCL2	-	3	176	2	2	4	4	5
689	GCA_043842385	2016	China	human	KL32	OCL5	-	166	2	2	2	7	1	5
690	GCA_043842425	2016	China	human	KL104	OCL21	132	3	5	5	1	7	1	4
691	GCA_043842515	2016	China	human	KL105	OCL6	2197	8	199	5	1	7	1	4
692	GCA_044427065	2021	China	human	KL192	OCL2	1512	1	3	10	1	4	1	4
693	GCA_044461885	2018	China	human	KL99	OCL6	142	13	4	40	1	42	1	16
694	GCA_044462045	2018	China	human	KL52	OCL2	1418	3	2	2	2	3	1	2
695	GCA_044616735	2018	China	human	KL219	OCL16	504	3	3	6	1	29	4	52
696	GCA_044617135	2021	China	human	KL24	OCL2	16	7	7	2	2	8	4	4
697	GCA_044617155	2021	China	human	KL14	OCL6	126	3	2	7	2	7	1	3
698	GCA_044617225	2021	China	human	KL189	OCL2	-	3	2	2	2	3	4	95
699	GCA_044617335	2021	China	human	KL220	OCL6	106	3	3	16	1	13	1	1
700	GCA_044618455	2020	China	human	KL28	OCL1	46	5	12	11	2	14	9	14
701	GCA_044618695	2020	China	human	KL28	OCL1	46	5	12	11	2	14	9	14
702	GCA_044619115	2019	China	human	KL194	OCL2	1016	3	3	2	2	9	1	4
703	GCA_044621675	2019	China	human	KL8	OCL2	23	1	3	10	1	4	4	4
704	GCA_044622195	2018	China	human	KL3	OCL1	-	2	2	2	2	~2	2	2
705	GCA_044622255	2018	China	human	KL24	OCL2	16	7	7	2	2	8	4	4
706	GCA_044622275	2018	China	human	KL3	OCL1	-	2	2	2	2	~2	2	2
707	GCA_044622475	2018	China	human	KL61	OCL15	877	1	100	2	2	9	1	14
708	GCA_044622535	2018	China	human	KL219	OCL12	-	3	16	~2	2	5	~1	4
709	GCA_044622575	2018	China	human	KL24	OCL2	16	7	7	2	2	8	4	4
710	GCA_044622655	2018	China	human	KL204	OCL2	-	8	1	5	1	6	1	3
711	GCA_044622715	2018	China	human	KL24	OCL2	16	7	7	2	2	8	4	4
712	GCA_044622775	2018	China	human	KL97	OCL6	203	3	4	2	2	7	1	2
713	GCA_044622865	2018	China	human	KL59	OCL9	218	1	5	40	2	7	1	1
714	GCA_044623015	2016	China	human	KL220	OCL9	142	13	4	40	1	42	1	16
715	GCA_044623115	2016	China	human	KL116	OCL6	25	3	3	2	4	7	2	4
716	GCA_044623275	2020	China	human	KL42	OCL6	2115	1	52	2	2	67	3	4
717	GCA_044623355	2020	China	human	KL28	OCL1	46	5	12	11	2	14	9	14
718	GCA_044623515	2021	China	human	KL52	OCL6	203	3	4	2	2	7	1	2
719	GCA_045047385	2021	China	human	KL93	OCL2	924	3	4	2	2	7	1	5
720	GCA_045050105	2020	China	human	KL139	OCL6	2034	3	5	7	1	7	2	4
721	GCA_045050815	2020	China	human	KL234	OCL2	1057	25	3	2	2	156	4	5
722	GCA_045050835	2020	China	human	KL91	OCL4	294	40	3	2	2	4	35	4
723	GCA_045050855	2020	China	human	KL127	OCL6	2034	3	5	7	1	7	2	4
724	GCA_045051125	2022	China	human	KL28	OCL1	46	5	12	11	2	14	9	14
725	GCA_045051415	2021	China	human	KL28	OCL1	46	5	12	11	2	14	9	14
726	GCA_045051435	2021	China	human	KL28	OCL1	46	5	12	11	2	14	9	14
727	GCA_045051725	2021	China	human	KL28	OCL1	46	5	12	11	2	14	9	14
728	GCA_045051815	2021	China	human	KL28	OCL1	46	5	12	11	2	14	9	14
729	GCA_045052285	2013	China	human	KL1	OCL1	1	1	1	1	1	5	1	1
730	GCA_045052345	2022	China	human	KL92	OCL6	213	3	3	7	1	7	1	4
731	GCA_045052545	2022	China	human	KL28	OCL1	46	5	12	11	2	14	9	14
732	GCA_045054385	2022	China	human	KL45	OCL6	40	1	2	2	2	5	1	14
733	GCA_045056925	2021	China	human	KL50	OCL2	374	3	2	2	2	3	4	4
734	GCA_045057135	2021	China	human	KL9	OCL1	-	2	2	2	2	2	~2	2
735	GCA_045057175	2021	China	human	KL28	OCL1	46	5	12	11	2	14	9	14
736	GCA_045058075	2021	China	human	KL47	OCL5	164	40	3	7	2	40	4	4
737	GCA_045058215	2021	China	human	KL47	OCL5	164	40	3	7	2	40	4	4
738	GCA_045058355	2021	China	human	KL47	OCL5	164	40	3	7	2	40	4	4
739	GCA_045058555	2020	China	human	KL47	OCL5	164	40	3	7	2	40	4	4
740	GCA_045058835	2018	China	human	KL47	OCL5	164	40	3	7	2	40	4	4
741	GCA_045058945	2018	China	human	KL47	OCL5	164	40	3	7	2	40	4	4
742	GCA_045058955	2019	China	human	KL2	OCL1	-	2	2	2	2	2	2	~2
743	GCA_045059075	2018	China	human	KL47	OCL5	164	40	3	7	2	40	4	4
744	GCA_045059135	2018	China	human	KL47	OCL5	164	40	3	7	2	40	4	4
745	GCA_045060915	2013	China	human	KL44	OCL12	354	3	2	2	2	7	1	5
746	GCA_045281755	2020	China	human	KL51	OCL2	-	12	52	2	2	9	1	5
747	GCA_045448975	2020	China	human	KL59	OCL6	1336	1	3	40	2	7	1	1

## Sheet: High AMR group human
	Assembly	Collection date	Geographic location	Host	KL	OCL	ST	Pas_cpn60	Pas_fusA	Pas_gltA	Pas_pyrG	Pas_recA	Pas_rplB	Pas_rpoB
1	GCA_021068785	2019	Netherlands	human	KL234	OCL1	2	2	2	2	2	2	2	2
2	GCA_021067945	2019	Netherlands	human	KL234	OCL1	2	2	2	2	2	2	2	2
3	GCA_020906565	2018	Germany	human	KL2	OCL1	2	2	2	2	2	2	2	2
4	GCA_001584465	2012	Germany	human	KL17	OCL1	1	1	1	1	1	5	1	1
5	GCA_001584475	2012	Germany	human	KL152	OCL1	2	2	2	2	2	2	2	2
6	GCA_001512215	1984	Netherlands	human	KL1	OCL1	1	1	1	1	1	5	1	1
7	GCA_001584485	2012	Germany	human	KL152	OCL1	2	2	2	2	2	2	2	2
8	GCA_001007705	1985	Netherlands	human	KL14	OCL6	25	3	3	2	4	7	2	4
9	GCA_001007745	2000	Netherlands	human	KL37	OCL7	25	3	3	2	4	7	2	4
10	GCA_001007685	2002	Netherlands	human	KL95	OCL7	402	3	3	2	1	7	2	4
11	GCA_001007815	2007	Germany	human	KL130	OCL5	25	3	3	2	4	7	2	4
12	GCA_001400975	2015	France	human	KL104	OCL1	492	2	3	2	2	2	2	2
13	GCA_001704695	2011	Germany	human	KL1	OCL1	1	1	1	1	1	5	1	1
14	GCA_001704685	2014	Germany	human	KL3	OCL1	2	2	2	2	2	2	2	2
15	GCA_000369285	1982	Netherlands	human	KL9	OCL1	2	2	2	2	2	2	2	2
16	GCA_000369185	1984	Netherlands	human	KL1	OCL1	1	1	1	1	1	5	1	1
17	GCA_000368105	1997	Netherlands	human	KL1	OCL1	3	3	3	2	2	3	1	3
18	GCA_000453885	2006	Germany	human	KL15	OCL3	1	1	1	1	1	5	1	1
19	GCA_000731965	not collected	France	human	KL1	OCL1	621	1	63	2	2	9	4	3
20	GCA_021545095	2003	France	human	KL1	OCL1	1	1	1	1	1	5	1	1
21	GCA_021545135	1966	France	human	KL118	OCL4	411	64	52	7	2	29	4	29
22	GCA_022467135	1951	France	human	KL3	OCL2	437	3	2	2	2	30	4	28
23	GCA_022466975	1911	Netherlands	human	KL3	OCL1	52	3	2	2	7	9	1	5
24	GCA_021899715	2018	Germany	human	KL130	OCL5	25	3	3	2	4	7	2	4
25	GCA_024803405	2013	Germany	human	KL9	OCL1	2	2	2	2	2	2	2	2
26	GCA_024803205	2013	Germany	human	KL17	OCL1	3	3	3	2	2	3	1	3
27	GCA_024749785	not collected	Germany	human	KL40	OCL2	636	2	1	2	2	2	1	1
28	GCA_024749765	not collected	Germany	human	KL40	OCL2	636	2	1	2	2	2	1	1
29	GCA_024749745	not collected	Germany	human	KL40	OCL2	636	2	1	2	2	2	1	1
30	GCA_024749725	not collected	Germany	human	KL40	OCL2	636	2	1	2	2	2	1	1
31	GCA_024749705	not collected	Germany	human	KL40	OCL2	636	2	1	2	2	2	1	1
32	GCA_024749685	not collected	Germany	human	KL3	OCL1	2	2	2	2	2	2	2	2
33	GCA_024749665	not collected	Germany	human	KL40	OCL2	636	2	1	2	2	2	1	1
34	GCA_024749645	not collected	Germany	human	KL170	OCL6	268	3	2	2	2	3	1	5
35	GCA_024749625	not collected	Germany	human	KL6	OCL6	32	1	1	2	2	3	4	4
36	GCA_024749605	not collected	Germany	human	KL81	OCL6	54	12	3	18	2	17	4	5
37	GCA_024749405	not collected	Germany	human	KL229	OCL21	33	3	5	7	1	7	1	4
38	GCA_024749585	not collected	Germany	human	KL211	OCL1	867	3	2	2	2	3	4	127
39	GCA_024749425	not collected	Germany	human	KL48	OCL6	193	3	1	7	1	7	2	4
40	GCA_024749565	not collected	Germany	human	KL3	OCL1	2	2	2	2	2	2	2	2
41	GCA_024749545	not collected	Germany	human	KL9	OCL1	2	2	2	2	2	2	2	2
42	GCA_024749485	not collected	Germany	human	KL20	OCL4	1	1	1	1	1	5	1	1
43	GCA_024749525	not collected	Germany	human	KL24	OCL7	103	7	3	2	1	7	1	4
44	GCA_024749465	not collected	Germany	human	KL81	OCL6	85	5	2	4	1	3	3	4
45	GCA_024749385	not collected	Germany	human	KL32	OCL1	1	1	1	1	1	5	1	1
46	GCA_024749505	not collected	Germany	human	KL101	OCL5	58	13	4	2	2	7	1	2
47	GCA_024749445	not collected	Germany	human	KL15	OCL1	400	3	3	55	2	66	1	5
48	GCA_026087915	2013	Germany	human	KL51	OCL1	1112	26	3	2	52	15	1	4
49	GCA_025889315	2022	Germany	human	KL2	OCL1	78	25	3	6	2	28	1	29
50	GCA_025888675	2022	Germany	human	KL2	OCL1	78	25	3	6	2	28	1	29
51	GCA_025889395	2022	Germany	human	KL77	OCL1	-	25	3	6	~2	28	1	29
52	GCA_025888635	2022	Germany	human	KL125	OCL1	2	2	2	2	2	2	2	2
53	GCA_025891175	2022	Germany	human	KL77	OCL1	78	25	3	6	2	28	1	29
54	GCA_026358355	2011	Germany	human	KL77	OCL5	2	2	2	2	2	2	2	2
55	GCA_026329855	2012	Germany	human	KL2	OCL1	2	2	2	2	2	2	2	2
56	GCA_026357455	2012	Germany	human	KL2	OCL1	604	2	2	2	55	2	2	2
57	GCA_026357475	2013	Germany	human	KL49	OCL1	570	2	2	2	2	2	2	4
58	GCA_026357495	2014	Germany	human	KL7	OCL1	2	2	2	2	2	2	2	2
59	GCA_026330095	2014	Germany	human	KL40	OCL1	2	2	2	2	2	2	2	2
60	GCA_026356335	2014	Germany	human	KL120	OCL1	2	2	2	2	2	2	2	2
61	GCA_026362735	2015	Germany	human	KL3	OCL1	2	2	2	2	2	2	2	2
62	GCA_026330155	2015	Germany	human	KL40	OCL1	2	2	2	2	2	2	2	2
63	GCA_026357515	2016	Germany	human	KL3	OCL1	2	2	2	2	2	2	2	2
64	GCA_026357435	2016	Germany	human	KL77	OCL1	604	2	2	2	55	2	2	2
65	GCA_026329935	2017	Germany	human	KL9	OCL1	2	2	2	2	2	2	2	2
66	GCA_026329975	2017	Germany	human	KL9	OCL1	2	2	2	2	2	2	2	2
67	GCA_026358315	2007	Germany	human	KL49	OCL1	2	2	2	2	2	2	2	2
68	GCA_027127815	2022	Netherlands	human	KL235	OCL1	2	2	2	2	2	2	2	2
69	GCA_027129085	2022	Netherlands	human	KL235	OCL1	2	2	2	2	2	2	2	2
70	GCA_027130575	2022	Netherlands	human	KL125	OCL1	78	25	3	6	2	28	1	29
71	GCA_028438855	2013	Germany	human	KL205	OCL7	-	3	5	421	2	4	1	8
72	GCA_028438825	2013	Germany	human	KL29	OCL8	241	40	3	15	2	40	4	4
73	GCA_028438735	2013	Germany	human	KL2	OCL1	2	2	2	2	2	2	2	2
74	GCA_028438745	2013	Germany	human	KL158	OCL9	106	3	3	16	1	13	1	1
75	GCA_028438705	2013	Germany	human	KL52	OCL9	-	3	2	422	1	180	2	135
76	GCA_028438785	2013	Germany	human	KL1	OCL1	-	1	63	7	2	71	4	14
77	GCA_028438685	2013	Germany	human	KL61	OCL15	1829	6	2	2	2	9	4	4
78	GCA_028438665	2013	Germany	human	KL137	OCL12	-	3	1	10	2	71	83	36
79	GCA_028438625	2013	Germany	human	KL83	OCL9	40	1	2	2	2	5	1	14
80	GCA_028438575	2013	Germany	human	KL8	OCL2	23	1	3	10	1	4	4	4
81	GCA_028438525	2019	Germany	human	KL1	OCL1	-	478	63	2	2	102	4	3
82	GCA_028438455	2019	Germany	human	KL16	OCL22	-	1	197	13	6	18	1	4
83	GCA_028438465	2019	Germany	human	KL229	OCL6	-	3	3	2	1	75	1	4
84	GCA_028438445	2017	Germany	human	KL47	OCL2	108	35	1	11	7	9	25	2
85	GCA_028438425	2017	Germany	human	KL183	OCL2	1230	3	2	148	1	51	1	5
86	GCA_028438405	2017	Germany	human	KL112	OCL9	494	3	3	2	5	4	1	4
87	GCA_028438325	2019	Germany	human	KL120	OCL1	932	1	78	2	2	73	4	5
88	GCA_028438375	2019	Germany	human	KL58	OCL6	154	3	41	6	1	3	4	5
89	GCA_028438355	2019	Germany	human	KL15	OCL1	-	1	2	2	2	4	8	5
90	GCA_028438335	2019	Germany	human	KL106	OCL9	-	3	3	5	2	13	1	15
91	GCA_028438305	2019	Germany	human	KL61	OCL1	-	3	2	2	34	5	1	14
92	GCA_028438225	2019	Germany	human	KL14	OCL22	935	3	16	2	5	4	2	135
93	GCA_028438235	2019	Germany	human	KL16	OCL22	-	1	197	13	6	18	1	4
94	GCA_028438255	2019	Germany	human	KL65	OCL1	118	35	2	11	2	9	1	2
95	GCA_028438265	2020	Germany	human	KL5	OCL1	-	3	3	2	1	15	4	14
96	GCA_030377465	2013	France	human	KL14	OCL5	25	3	3	2	4	7	2	4
97	GCA_030377425	2015	France	human	KL14	OCL5	25	3	3	2	4	7	2	4
98	GCA_030377405	2014	France	human	KL14	OCL5	25	3	3	2	4	7	2	4
99	GCA_030377255	2016	France	human	KL14	OCL6	25	3	3	2	4	7	2	4
100	GCA_030377245	2017	France	human	KL14	OCL6	25	3	3	2	4	7	2	4
101	GCA_030755895	2019	Germany	human	KL4	OCL1	570	2	2	2	2	2	2	4
102	GCA_030755605	2020	Germany	human	KL152	OCL1	570	2	2	2	2	2	2	4
103	GCA_030413705	2013	France	human	KL37	OCL7	25	3	3	2	4	7	2	4
104	GCA_030756455	2016	France	human	KL47	OCL13	164	40	3	7	2	40	4	4
105	GCA_003240555	2017	France	human	KL10	OCL5	113	3	3	3	4	7	4	4
106	GCA_003296225	not collected	Germany	human	KL40	OCL2	1	1	1	1	1	5	1	1
107	GCA_033577475	2022	Netherlands	human	KL152	OCL1	2	2	2	2	2	2	2	2
108	GCA_033577505	2022	Netherlands	human	KL235	OCL1	2	2	2	2	2	2	2	2
109	GCA_033585195	2022	Netherlands	human	KL15	OCL1	400	3	3	55	2	66	1	5
110	GCA_034422775	2017	Germany	human	KL40	OCL3	1	1	1	1	1	5	1	1
111	GCA_034422815	2017	Germany	human	KL152	OCL5	85	5	2	4	1	3	3	4
112	GCA_036589425	1962	Germany	human	KL81	OCL6	54	12	3	18	2	17	4	5
113	GCA_036038945	2021	Germany	human	KL234	OCL2	2	2	2	2	2	2	2	2
114	GCA_036038695	2021	Germany	human	KL234	OCL2	2	2	2	2	2	2	2	2
115	GCA_036038495	2021	Germany	human	KL107	OCL3	2207	1	425	6	2	482	1	2
116	GCA_036038135	2021	Germany	human	KL234	OCL2	2	2	2	2	2	2	2	2
117	GCA_036036565	2021	Germany	human	KL234	OCL2	2	2	2	2	2	2	2	2
118	GCA_038442125	2021	Netherlands	human	KL32	OCL6	32	1	1	2	2	3	4	4
119	GCA_038442095	2021	Netherlands	human	KL32	OCL6	32	1	1	2	2	3	4	4
120	GCA_038441325	2021	Netherlands	human	KL2	OCL6	32	1	1	2	2	3	4	4
121	GCA_038434155	2023	Germany	human	KL91	OCL5	19	1	2	1	1	5	1	1
122	GCA_038434105	2003	Germany	human	KL1	OCL5	19	1	2	1	1	5	1	1
123	GCA_038434095	2003	Germany	human	KL1	OCL5	19	1	2	1	1	5	1	1
124	GCA_038435095	2003	Germany	human	KL1	OCL5	19	1	2	1	1	5	1	1
125	GCA_038434855	2003	Germany	human	KL15	OCL7	19	1	2	1	1	5	1	1
126	GCA_038434955	2003	Germany	human	KL1	OCL5	19	1	2	1	1	5	1	1
127	GCA_038434875	2004	Germany	human	KL15	OCL1	19	1	2	1	1	5	1	1
128	GCA_038435015	2004	Germany	human	KL15	OCL1	19	1	2	1	1	5	1	1
129	GCA_038434935	2003	Germany	human	KL15	OCL1	19	1	2	1	1	5	1	1
130	GCA_038434895	2003	Germany	human	KL91	OCL5	19	1	2	1	1	5	1	1
131	GCA_038433905	2003	Germany	human	KL15	OCL1	19	1	2	1	1	5	1	1
132	GCA_038433785	2003	Germany	human	KL15	OCL1	19	1	2	1	1	5	1	1
133	GCA_038433775	2003	Germany	human	KL15	OCL1	19	1	2	1	1	5	1	1
134	GCA_038434835	2003	Germany	human	KL15	OCL1	19	1	2	1	1	5	1	1
135	GCA_038434005	2003	Germany	human	KL15	OCL1	19	1	2	1	1	5	1	1
136	GCA_038435185	2003	Germany	human	KL15	OCL1	19	1	2	1	1	5	1	1
137	GCA_038434755	2003	Germany	human	KL91	OCL5	19	1	2	1	1	5	1	1
138	GCA_038434735	2003	Germany	human	KL91	OCL5	19	1	2	1	1	5	1	1
139	GCA_038434775	2004	Germany	human	KL15	OCL1	19	1	2	1	1	5	1	1
140	GCA_038433665	2004	Germany	human	KL91	OCL5	19	1	2	1	1	5	1	1
141	GCA_038441045	2004	Germany	human	KL15	OCL1	19	1	2	1	1	5	1	1
142	GCA_038433875	2004	Germany	human	KL15	OCL1	19	1	2	1	1	5	1	1
143	GCA_038433475	2004	Germany	human	KL15	OCL1	19	1	2	1	1	5	1	1
144	GCA_038433975	2004	Germany	human	KL15	OCL1	19	1	2	1	1	5	1	1
145	GCA_038434795	2004	Germany	human	KL91	OCL5	19	1	2	1	1	5	1	1
146	GCA_038434675	2004	Germany	human	KL91	OCL5	19	1	2	1	1	5	1	1
147	GCA_038434715	2004	Germany	human	KL15	OCL1	19	1	2	1	1	5	1	1
148	GCA_038433855	2006	Germany	human	KL15	OCL1	19	1	2	1	1	5	1	1
149	GCA_038433535	2006	Germany	human	KL15	OCL1	19	1	2	1	1	5	1	1
150	GCA_038434025	2006	Germany	human	KL15	OCL1	19	1	2	1	1	5	1	1
151	GCA_038434015	2006	Germany	human	KL15	OCL1	19	1	2	1	1	5	1	1
152	GCA_038433985	2006	Germany	human	KL15	OCL1	19	1	2	1	1	5	1	1
153	GCA_038433915	2006	Germany	human	KL15	OCL1	19	1	2	1	1	5	1	1
154	GCA_038433625	2006	Germany	human	KL15	OCL1	19	1	2	1	1	5	1	1
155	GCA_038433825	2009	Germany	human	KL91	OCL5	19	1	2	1	1	5	1	1
156	GCA_038433895	2003	Germany	human	KL15	OCL1	19	1	2	1	1	5	1	1
157	GCA_038433885	2003	Germany	human	KL15	OCL1	19	1	2	1	1	5	1	1
158	GCA_042150455	2018	France	human	KL9	OCL1	2	2	2	2	2	2	2	2
159	GCA_042151085	2022	France	human	KL2	OCL6	32	1	1	2	2	3	4	4
160	GCA_042143465	2016	France	human	KL47	OCL5	164	40	3	7	2	40	4	4
161	GCA_042140575	2018	France	human	KL1	OCL1	-	1	1	1	1	5	1	~1
162	GCA_042140585	2022	France	human	KL40	OCL2	636	2	1	2	2	2	1	1
163	GCA_042916015	2022	Netherlands	human	KL216	OCL1	602	12	100	2	2	29	1	4
164	GCA_042930405	2022	Netherlands	human	KL3	OCL1	2	2	2	2	2	2	2	2
165	GCA_042919275	2023	Netherlands	human	KL2	OCL1	2	2	2	2	2	2	2	2
166	GCA_042915975	2023	Netherlands	human	KL1	OCL1	1	1	1	1	1	5	1	1
167	GCA_042915995	2023	Netherlands	human	KL1	OCL1	1	1	1	1	1	5	1	1
168	GCA_042919515	2023	Netherlands	human	KL3	OCL1	2	2	2	2	2	2	2	2
169	GCA_042915045	2023	Netherlands	human	KL235	OCL1	2	2	2	2	2	2	2	2
170	GCA_042917075	2023	Netherlands	human	KL12	OCL1	78	25	3	6	2	28	1	29
171	GCA_042917135	2023	Netherlands	human	KL216	OCL1	602	12	100	2	2	29	1	4
172	GCA_042918395	2023	Netherlands	human	KL47	OCL17	107	34	35	37	1	5	6	36
173	GCA_042916035	2023	Netherlands	human	KL4	OCL1	78	25	3	6	2	28	1	29
174	GCA_042929385	2023	Netherlands	human	KL1	OCL4	1	1	1	1	1	5	1	1
175	GCA_042913675	2023	Netherlands	human	KL40	OCL1	2	2	2	2	2	2	2	2
176	GCA_042914965	2023	Netherlands	human	KL40	OCL1	2	2	2	2	2	2	2	2
177	GCA_042912785	2023	Netherlands	human	KL15	OCL1	400	3	3	55	2	66	1	5
178	GCA_043009945	2010	France	human	KL7	OCL1	2	2	2	2	2	2	2	2
179	GCA_043007955	2011	France	human	KL81	OCL1	-	97	3	13	~1	4	4	14
180	GCA_043007995	2008	France	human	KL21	OCL4	537	95	52	2	2	4	4	4
181	GCA_043007975	2022	France	human	KL177	OCL1	821	12	100	2	2	9	1	52
182	GCA_043629685	2015	Netherlands	human	KL3	OCL1	2	2	2	2	2	2	2	2
183	GCA_043629705	2015	Netherlands	human	KL17	OCL1	1	1	1	1	1	5	1	1
184	GCA_043629635	2015	Netherlands	human	KL17	OCL1	1	1	1	1	1	5	1	1
185	GCA_043629665	2015	Netherlands	human	KL3	OCL1	187	2	2	2	2	2	2	43
186	GCA_043629625	2018	Netherlands	human	KL152	OCL1	2	2	2	2	2	2	2	2
187	GCA_043629605	2018	Netherlands	human	KL152	OCL1	2	2	2	2	2	2	2	2
188	GCA_043629585	2018	Netherlands	human	KL152	OCL1	2	2	2	2	2	2	2	2
189	GCA_043629565	2018	Netherlands	human	KL152	OCL1	2	2	2	2	2	2	2	2
190	GCA_043629545	2018	Netherlands	human	KL152	OCL1	2	2	2	2	2	2	2	2
191	GCA_043629505	2018	Netherlands	human	KL233	OCL14	-	12	3	143	2	29	1	14
192	GCA_043629525	2018	Netherlands	human	KL233	OCL14	-	12	3	143	2	29	1	14
193	GCA_043629465	2018	Netherlands	human	KL233	OCL14	-	12	3	143	2	29	1	14
194	GCA_043629485	2018	Netherlands	human	KL233	OCL14	-	12	3	143	2	29	1	14
195	GCA_043629445	2018	Netherlands	human	KL152	OCL1	2	2	2	2	2	2	2	2
196	GCA_043629425	2018	Netherlands	human	KL152	OCL1	2	2	2	2	2	2	2	2
197	GCA_043629405	2018	Netherlands	human	KL152	OCL1	2	2	2	2	2	2	2	2
198	GCA_043629385	2018	Netherlands	human	KL152	OCL1	2	2	2	2	2	2	2	2
199	GCA_043629365	2018	Netherlands	human	KL152	OCL1	2	2	2	2	2	2	2	2
200	GCA_043629345	2018	Netherlands	human	KL152	OCL1	2	2	2	2	2	2	2	2
201	GCA_043629325	2018	Netherlands	human	KL152	OCL1	2	2	2	2	2	2	2	2
202	GCA_043629305	2018	Netherlands	human	KL152	OCL1	2	2	2	2	2	2	2	2
203	GCA_043629285	2018	Netherlands	human	KL152	OCL1	2	2	2	2	2	2	2	2
204	GCA_043629265	2018	Netherlands	human	KL152	OCL1	2	2	2	2	2	2	2	2
205	GCA_043629225	2018	Netherlands	human	KL152	OCL1	2	2	2	2	2	2	2	2
206	GCA_043629205	2018	Netherlands	human	KL32	OCL1	2	2	2	2	2	2	2	2
207	GCA_043266265	2022	Germany	human	KL125	OCL1	78	25	3	6	2	28	1	29
208	GCA_043265845	2022	Germany	human	KL235	OCL1	2	2	2	2	2	2	2	2
209	GCA_043265505	2017	Germany	human	KL2	OCL1	78	25	3	6	2	28	1	29
210	GCA_043265565	2018	Germany	human	KL3	OCL1	78	25	3	6	2	28	1	29
211	GCA_043265445	2019	Germany	human	KL235	OCL1	2	2	2	2	2	2	2	2
212	GCA_043265385	2022	Germany	human	KL235	OCL1	2	2	2	2	2	2	2	2
213	GCA_043265455	2022	Germany	human	KL235	OCL1	2	2	2	2	2	2	2	2
214	GCA_043265365	2022	Germany	human	KL3	OCL1	78	25	3	6	2	28	1	29
215	GCA_043265345	2022	Germany	human	KL235	OCL1	2	2	2	2	2	2	2	2
216	GCA_043265265	2022	Germany	human	KL125	OCL1	78	25	3	6	2	28	1	29
217	GCA_043265245	2022	Germany	human	KL125	OCL1	78	25	3	6	2	28	1	29
218	GCA_043265225	2022	Germany	human	KL125	OCL1	78	25	3	6	2	28	1	29
219	GCA_043265165	2022	Germany	human	KL235	OCL1	2	2	2	2	2	2	2	2
220	GCA_043265145	2022	Germany	human	KL125	OCL1	78	25	3	6	2	28	1	29
221	GCA_043265105	2022	Germany	human	KL125	OCL1	78	25	3	6	2	28	1	29
222	GCA_043265085	2022	Germany	human	KL125	OCL1	78	25	3	6	2	28	1	29
223	GCA_043265025	2022	Germany	human	KL3	OCL1	78	25	3	6	2	28	1	29
224	GCA_043264975	2022	Germany	human	KL235	OCL1	2	2	2	2	2	2	2	2
225	GCA_043264945	2022	Germany	human	KL15	OCL1	400	3	3	55	2	66	1	5
226	GCA_043264885	2022	Germany	human	KL3	OCL1	78	25	3	6	2	28	1	29
227	GCA_043264915	2022	Germany	human	KL235	OCL1	2	2	2	2	2	2	2	2
228	GCA_043264865	2022	Germany	human	KL125	OCL1	78	25	3	6	2	28	1	29
229	GCA_043264805	2022	Germany	human	KL235	OCL1	2	2	2	2	2	2	2	2
230	GCA_043264765	2022	Germany	human	KL125	OCL1	78	25	3	6	2	28	1	29
231	GCA_043264725	2022	Germany	human	KL15	OCL1	400	3	3	55	2	66	1	5
232	GCA_043264745	2022	Germany	human	KL235	OCL1	2	2	2	2	2	2	2	2
233	GCA_043264645	2022	Germany	human	KL235	OCL1	2	2	2	2	2	2	2	2
234	GCA_043264585	2022	Germany	human	KL15	OCL1	400	3	3	55	2	66	1	5
235	GCA_043264605	2022	Germany	human	KL235	OCL1	2	2	2	2	2	2	2	2
236	GCA_043264485	2022	Germany	human	KL235	OCL1	2	2	2	2	2	2	2	2
237	GCA_043264545	2022	Germany	human	KL2	OCL1	78	25	3	6	2	28	1	29
238	GCA_043264525	2022	Germany	human	KL125	OCL1	78	25	3	6	2	28	1	29
239	GCA_043264405	2022	Germany	human	KL125	OCL1	78	25	3	6	2	28	1	29
240	GCA_043264445	2022	Germany	human	KL235	OCL1	2	2	2	2	2	2	2	2
241	GCA_043264365	2023	Germany	human	KL235	OCL1	2	2	2	2	2	2	2	2
242	GCA_043264085	2018	Germany	human	KL125	OCL1	2	2	2	2	2	2	2	2
243	GCA_043263985	2019	Germany	human	KL3	OCL1	78	25	3	6	2	28	1	29
244	GCA_043264005	2020	Germany	human	KL40	OCL1	2	2	2	2	2	2	2	2
245	GCA_043264065	2022	Germany	human	KL77	OCL1	78	25	3	6	2	28	1	29
246	GCA_043263965	2022	Germany	human	KL15	OCL1	400	3	3	55	2	66	1	5
247	GCA_043263945	2022	Germany	human	KL125	OCL1	-	25	3	6	2	2	1	29
248	GCA_043263865	2022	Germany	human	KL15	OCL1	400	3	3	55	2	66	1	5
249	GCA_043263845	2022	Germany	human	KL4	OCL1	1	1	1	1	1	5	1	1
250	GCA_043263885	2022	Germany	human	KL15	OCL1	400	3	3	55	2	66	1	5
251	GCA_043263805	2022	Germany	human	KL91	OCL1	1077	25	3	6	2	28	1	2
252	GCA_043263705	2021	Germany	human	KL77	OCL1	78	25	3	6	2	28	1	29
253	GCA_043263745	2022	Germany	human	KL1	OCL1	1	1	1	1	1	5	1	1
254	GCA_043263685	2022	Germany	human	KL147	OCL5	19	1	2	1	1	5	1	1
255	GCA_043263665	2022	Germany	human	KL9	OCL1	2	2	2	2	2	2	2	2
256	GCA_043263625	2022	Germany	human	KL125	OCL1	2	2	2	2	2	2	2	2
257	GCA_043263565	2022	Germany	human	KL91	OCL1	1077	25	3	6	2	28	1	2
258	GCA_043263525	2022	Germany	human	KL9	OCL7	15	6	6	8	2	3	5	4
259	GCA_043263485	2022	Germany	human	KL77	OCL1	78	25	3	6	2	28	1	29
260	GCA_043263445	2022	Germany	human	KL91	OCL5	19	1	2	1	1	5	1	1
261	GCA_043263455	2022	Germany	human	KL4	OCL1	1	1	1	1	1	5	1	1
262	GCA_043263405	2022	Germany	human	KL14	OCL6	25	3	3	2	4	7	2	4
263	GCA_043263345	2022	Germany	human	KL40	OCL1	1077	25	3	6	2	28	1	2
264	GCA_043263265	2022	Germany	human	KL147	OCL13	19	1	2	1	1	5	1	1
265	GCA_043263205	2022	Germany	human	KL125	OCL1	78	25	3	6	2	28	1	29
266	GCA_043263285	2022	Germany	human	KL125	OCL1	78	25	3	6	2	28	1	29
267	GCA_043263245	2022	Germany	human	KL15	OCL1	400	3	3	55	2	66	1	5
268	GCA_043263185	2022	Germany	human	KL147	OCL13	19	1	2	1	1	5	1	1
269	GCA_043263105	2022	Germany	human	KL235	OCL1	2	2	2	2	2	2	2	2
270	GCA_043263065	2022	Germany	human	KL15	OCL13	19	1	2	1	1	5	1	1
271	GCA_043263085	2022	Germany	human	KL91	OCL1	1077	25	3	6	2	28	1	2
272	GCA_043263045	2022	Germany	human	KL3	OCL1	2	2	2	2	2	2	2	2
273	GCA_043262965	2022	Germany	human	KL91	OCL5	19	1	2	1	1	5	1	1
274	GCA_043262985	2017	Germany	human	KL4	OCL1	1	1	1	1	1	5	1	1
275	GCA_043259725	2022	Germany	human	KL235	OCL1	2	2	2	2	2	2	2	2
276	GCA_043259605	2022	Germany	human	KL91	OCL5	19	1	2	1	1	5	1	1
277	GCA_004168615	2014	France	human	KL9	OCL1	2	2	2	2	2	2	2	2
278	GCA_004136905	2014	France	human	KL9	OCL1	2	2	2	2	2	2	2	2
279	GCA_004136925	2015	France	human	KL9	OCL1	2	2	2	2	2	2	2	2
280	GCA_006369735	2014	France	human	KL6	OCL1	2	2	2	2	2	2	2	2
281	GCA_006369755	2015	France	human	KL7	OCL1	2	2	2	2	2	2	2	2
282	GCA_006369845	2016	France	human	KL9	OCL1	2	2	2	2	2	2	2	2
283	GCA_006369835	2017	France	human	KL125	OCL1	2	2	2	2	2	2	2	2
284	GCA_006369795	2017	France	human	KL9	OCL1	2	2	2	2	2	2	2	2
285	GCA_006369815	2018	France	human	KL2	OCL1	2	2	2	2	2	2	2	2
286	GCA_006369805	2018	France	human	KL9	OCL1	2	2	2	2	2	2	2	2
287	GCA_004152945	2015	France	human	KL9	OCL1	2	2	2	2	2	2	2	2
288	GCA_005819515	2013	Germany	human	KL7	OCL1	2	2	2	2	2	2	2	2
289	GCA_005819765	2013	Germany	human	KL3	OCL1	2	2	2	2	2	2	2	2
290	GCA_005819535	2013	Germany	human	KL3	OCL1	2	2	2	2	2	2	2	2
291	GCA_005819735	2013	Germany	human	KL91	OCL5	315	1	56	1	1	5	1	1
292	GCA_005819545	2015	Germany	human	KL3	OCL1	2	2	2	2	2	2	2	2
293	GCA_005819505	2015	Germany	human	KL40	OCL2	636	2	1	2	2	2	1	1
294	GCA_005819445	2015	Germany	human	KL25	OCL1	2	2	2	2	2	2	2	2
295	GCA_005819725	2015	Germany	human	KL2	OCL1	2	2	2	2	2	2	2	2
296	GCA_005819755	2012/2015	Germany	human	KL3	OCL1	2	2	2	2	2	2	2	2
297	GCA_005819475	2013	Germany	human	KL10	OCL5	113	3	3	3	4	7	4	4
298	GCA_005819425	2014	Germany	human	KL52	OCL1	2	2	2	2	2	2	2	2
299	GCA_005819415	2012	Germany	human	KL152	OCL1	2	2	2	2	2	2	2	2
300	GCA_005819405	2014	Germany	human	KL3	OCL1	2	2	2	2	2	2	2	2
301	GCA_005819375	2012	Germany	human	KL128	OCL1	2	2	2	2	2	2	2	2
302	GCA_005819705	2015	Germany	human	KL152	OCL1	2	2	2	2	2	2	2	2
303	GCA_005819685	2015	Germany	human	KL152	OCL6	85	5	2	4	1	3	3	4
304	GCA_005819365	2013	Germany	human	KL10	OCL5	113	3	3	3	4	7	4	4
305	GCA_005819625	2013	Germany	human	KL2	OCL1	2	2	2	2	2	2	2	2
306	GCA_005819325	2013	Germany	human	KL2	OCL1	2	2	2	2	2	2	2	2
307	GCA_005819305	2013	Germany	human	KL152	OCL1	2	2	2	2	2	2	2	2
308	GCA_005819315	2013	Germany	human	KL10	OCL5	113	3	3	3	4	7	4	4
309	GCA_005819275	2015	Germany	human	KL15	OCL1	400	3	3	55	2	66	1	5
310	GCA_005819265	2014	Germany	human	KL9	OCL1	2	2	2	2	2	2	2	2
311	GCA_005819225	2012	Germany	human	KL9	OCL1	2	2	2	2	2	2	2	2
312	GCA_005819205	2013	Germany	human	KL9	OCL1	2	2	2	2	2	2	2	2
313	GCA_005819215	2015	Germany	human	KL18	OCL3	717	1	1	1	1	5	1	30
314	GCA_005819645	2014	Germany	human	KL52	OCL1	2	2	2	2	2	2	2	2
315	GCA_005819165	2014	Germany	human	KL9	OCL1	2	2	2	2	2	2	2	2
316	GCA_005819175	2015	Germany	human	KL32	OCL1	2	2	2	2	2	2	2	2
317	GCA_005819135	2014	Germany	human	KL6	OCL1	2	2	2	2	2	2	2	2
318	GCA_005819095	2012	Germany	human	KL6	OCL1	2	2	2	2	2	2	2	2
319	GCA_005819085	2014	Germany	human	KL6	OCL1	2	2	2	2	2	2	2	2
320	GCA_005819635	2012	Germany	human	KL6	OCL1	2	2	2	2	2	2	2	2
321	GCA_005819595	2013	Germany	human	KL47	OCL1	2	2	2	2	2	2	2	2
322	GCA_005819115	2013	Germany	human	KL47	OCL1	2	2	2	2	2	2	2	2
323	GCA_005819065	2013	Germany	human	KL47	OCL1	2	2	2	2	2	2	2	2
324	GCA_005819035	2012/2015	Germany	human	KL6	OCL1	2	2	2	2	2	2	2	2
325	GCA_005819585	2012/2015	Germany	human	KL6	OCL1	2	2	2	2	2	2	2	2
326	GCA_005819005	2013	Germany	human	KL47	OCL1	2	2	2	2	2	2	2	2
327	GCA_007221455	1982	Netherlands	human	KL9	OCL1	2	2	2	2	2	2	2	2
328	GCA_006492495	2010	Germany	human	KL42	OCL6	54	12	3	18	2	17	4	5
329	GCA_006492785	2010	Germany	human	KL2	OCL6	32	1	1	2	2	3	4	4
330	GCA_006492705	2010	Germany	human	KL19	OCL1	111	3	3	2	2	4	8	12
331	GCA_006491955	2011	Germany	human	KL57	OCL5	239	1	4	2	2	7	1	4
332	GCA_006494565	2012	Germany	human	KL152	OCL6	85	5	2	4	1	3	3	4
333	GCA_006493875	2014	Germany	human	KL83	OCL5	428	3	1	2	3	6	1	16
334	GCA_006493745	2014	Germany	human	KL25	OCL1	2	2	2	2	2	2	2	2
335	GCA_006493955	2009	Germany	human	KL31	OCL6	240	3	3	2	5	7	2	51
336	GCA_006493705	2009	Germany	human	KL15	OCL7	136	3	2	19	25	5	2	5
337	GCA_006493945	2003	Germany	human	KL45	OCL6	40	1	2	2	2	5	1	14
338	GCA_006494075	2003	Germany	human	KL15	OCL1	515	56	3	2	2	9	4	14
339	GCA_006491885	2003	Germany	human	KL2	OCL6	32	1	1	2	2	3	4	4
340	GCA_006492715	2003	Germany	human	KL50	OCL6	665	1	75	2	2	67	1	2
341	GCA_006493045	2003	Germany	human	KL19	OCL1	48	3	14	2	2	15	4	5
342	GCA_006494615	2004	Germany	human	KL37	OCL6	972	5	2	4	1	3	1	3
343	GCA_006491855	2015	Germany	human	KL1	OCL1	20	3	1	1	1	5	1	1
344	GCA_006491865	2003	Germany	human	KL11	OCL8	49	3	3	6	2	3	1	5
345	GCA_006491875	2003	Germany	human	KL58	OCL6	154	3	41	6	1	3	4	5
346	GCA_006492335	2004	Germany	human	KL14	OCL6	25	3	3	2	4	7	2	4
347	GCA_006492315	2004	Germany	human	KL14	OCL6	1130	3	52	2	2	67	1	3
348	GCA_006492985	2004	Germany	human	KL116	OCL6	498	27	3	2	3	6	1	16
349	GCA_006493035	2004	Germany	human	KL81	OCL6	32	1	1	2	2	3	4	4
350	GCA_006492775	2004	Germany	human	KL2	OCL6	32	1	1	2	2	3	4	4
351	GCA_006493005	2006	Germany	human	KL158	OCL9	40	1	2	2	2	5	1	14
352	GCA_006492805	2006	Germany	human	KL234	OCL5	25	3	3	2	4	7	2	4
353	GCA_006492525	2006	Germany	human	KL18	OCL3	1	1	1	1	1	5	1	1
354	GCA_006492215	2006	Germany	human	KL41	OCL5	155	3	2	2	2	44	4	4
355	GCA_006492965	2005	Germany	human	KL42	OCL6	1095	1	52	2	2	67	5	4
356	GCA_006492855	2005	Germany	human	KL136	OCL2	1093	1	158	2	2	165	1	2
357	GCA_006492735	2007	Germany	human	KL125	OCL5	94	1	2	2	1	5	1	1
358	GCA_006492675	2007	Germany	human	KL9	OCL1	2	2	2	2	2	2	2	2
359	GCA_006492475	2007	Germany	human	KL11	OCL8	388	1	62	3	2	40	4	4
360	GCA_006492425	2008	Germany	human	KL125	OCL7	307	3	3	2	4	7	2	30
361	GCA_006492925	2008	Germany	human	KL52	OCL1	2	2	2	2	2	2	2	2
362	GCA_006492395	2015	Germany	human	KL40	OCL2	636	2	1	2	2	2	1	1
363	GCA_006492905	2011	Germany	human	KL150	OCL6	412	1	52	2	2	67	4	5
364	GCA_006492685	2011	Germany	human	KL69	OCL7	113	3	3	3	4	7	4	4
365	GCA_045065835	not collected	Netherlands	human	KL9	OCL1	-	2,2	2	2	2	2	2	2
366	GCA_045065795	not collected	Netherlands	human	KL1	OCL1	-	1	1,1	1	1	5	1	1
367	GCA_045065755	not collected	Netherlands	human	KL1	OCL1	1	1	1	1	1	5	1	1
368	GCA_045065435	not collected	Germany	human	KL138	OCL1	-	3	3	2	2	29	2	2
369	GCA_045064505	2015	Germany	human	KL152	OCL1	-	2	2,2,2	2	2,2	2,2	2	2
370	GCA_045064495	1986	Netherlands	human	KL1	OCL1	1	1	1	1	1	5	1	1
371	GCA_045064435	2017	Germany	human	KL3	OCL1	2	2	2	2	2	2	2	2
372	GCA_045064375	2001	France	human	KL1	OCL1	1	1	1	1	1	5	1	1
373	GCA_045056325	1997	Netherlands	human	KL1	OCL1	3	3	3	2	2	3	1	3
374	GCA_045056175	1982	Netherlands	human	KL9	OCL1	2	2	2	2	2	2	2	2
375	GCA_045056125	1984	Netherlands	human	KL1	OCL1	1	1	1	1	1	5	1	1
376	GCA_900020545	2008	Germany	human	KL40	OCL2	1	1	1	1	1	5	1	1
377	GCA_900031715	2008	Germany	human	KL40	OCL2	1	1	1	1	1	5	1	1
378	GCA_900019965	2008	Germany	human	KL40	OCL2	1	1	1	1	1	5	1	1
379	GCA_900019975	2008	Germany	human	KL40	OCL2	1	1	1	1	1	5	1	1
380	GCA_900029355	2008	Germany	human	KL40	OCL2	1	1	1	1	1	5	1	1
381	GCA_900042755	2008	Germany	human	KL40	OCL2	1	1	1	1	1	5	1	1
382	GCA_900029375	2008	Germany	human	KL40	OCL2	1	1	1	1	1	5	1	1
383	GCA_900043985	2008	Germany	human	KL40	OCL2	1	1	1	1	1	5	1	1
384	GCA_900043995	2008	Germany	human	KL40	OCL2	1	1	1	1	1	5	1	1
385	GCA_900029365	2008	Germany	human	KL40	OCL2	1	1	1	1	1	5	1	1
386	GCA_900067075	2008	Germany	human	KL40	OCL2	1	1	1	1	1	5	1	1
387	GCA_900011295	1911	Netherlands	human	KL3	OCL1	52	3	2	2	7	9	1	5
388	GCA_904884575	2012	Germany	human	KL9	OCL1	2	2	2	2	2	2	2	2
389	GCA_904884545	2012	Germany	human	KL22	OCL1	2	2	2	2	2	2	2	2
390	GCA_904884585	2012	Germany	human	KL3	OCL1	2	2	2	2	2	2	2	2
391	GCA_904884655	2013	Germany	human	KL2	OCL1	2	2	2	2	2	2	2	2
392	GCA_904884635	2013	Germany	human	KL9	OCL7	15	6	6	8	2	3	5	4
393	GCA_904884495	2013	Germany	human	KL3	OCL1	78	25	3	6	2	28	1	29
394	GCA_904884475	2013	Germany	human	KL4	OCL1	2	2	2	2	2	2	2	2
395	GCA_904884465	2013	Germany	human	KL4	OCL1	2	2	2	2	2	2	2	2
396	GCA_904884565	2013	Germany	human	KL4	OCL1	2	2	2	2	2	2	2	2
397	GCA_904884535	2013	Germany	human	KL4	OCL1	2	2	2	2	2	2	2	2
398	GCA_904884615	2013	Germany	human	KL77	OCL1	45	2	6	2	2	2	2	2
399	GCA_904884515	2013	Germany	human	KL4	OCL1	2	2	2	2	2	2	2	2
400	GCA_904884555	2013	Germany	human	KL17	OCL1	1	1	1	1	1	5	1	1
401	GCA_904884485	2013	Germany	human	KL2	OCL1	2	2	2	2	2	2	2	2
402	GCA_904884605	2013	Germany	human	KL7	OCL1	187	2	2	2	2	2	2	43
403	GCA_904884595	2014	Germany	human	KL3	OCL1	2	2	2	2	2	2	2	2
404	GCA_904884505	2014	Germany	human	KL3	OCL1	78	25	3	6	2	28	1	29
405	GCA_904884525	2014	Germany	human	KL47	OCL5	164	40	3	7	2	40	4	4
406	GCA_904884645	2014	Germany	human	KL3	OCL1	2	2	2	2	2	2	2	2
407	GCA_904884625	2014	Germany	human	KL47	OCL5	164	40	3	7	2	40	4	4
408	GCA_904885725	2014	Germany	human	KL3	OCL1	2	2	2	2	2	2	2	2
409	GCA_904885675	2014	Germany	human	KL2	OCL1	2	2	2	2	2	2	2	2
410	GCA_904885735	2015	Germany	human	KL12	OCL1	2	2	2	2	2	2	2	2
411	GCA_904885695	2015	Germany	human	KL12	OCL1	2	2	2	2	2	2	2	2
412	GCA_904885745	2015	Germany	human	KL12	OCL1	2	2	2	2	2	2	2	2
413	GCA_904885835	2015	Germany	human	KL17	OCL1	1	1	1	1	1	5	1	1
414	GCA_904885815	2015	Germany	human	KL47	OCL17	1142	34	4	37	1	5	6	36
415	GCA_904885845	2015	Germany	human	KL4	OCL1	570	2	2	2	2	2	2	4
416	GCA_904885825	2015	Germany	human	KL81	OCL3	2	2	2	2	2	2	2	2
417	GCA_904885805	2015	Germany	human	KL81	OCL3	2	2	2	2	2	2	2	2
418	GCA_904885785	2015	Germany	human	KL9	OCL1	45	2	6	2	2	2	2	2
419	GCA_904885715	2015	Germany	human	KL3	OCL1	2	2	2	2	2	2	2	2
420	GCA_904885685	2015	Germany	human	KL81	OCL3	2	2	2	2	2	2	2	2
421	GCA_904885755	2015	Germany	human	KL81	OCL3	2	2	2	2	2	2	2	2
422	GCA_904885855	2015	Germany	human	KL81	OCL3	2	2	2	2	2	2	2	2
423	GCA_904885775	2016	Germany	human	KL81	OCL3	2	2	2	2	2	2	2	2
424	GCA_904885665	2016	Germany	human	KL81	OCL3	2	2	2	2	2	2	2	2
425	GCA_904885795	2016	Germany	human	KL91	OCL5	19	1	2	1	1	5	1	1
426	GCA_904885705	2016	Germany	human	KL81	OCL3	2	2	2	2	2	2	2	2
427	GCA_904885765	2016	Germany	human	KL81	OCL3	2	2	2	2	2	2	2	2
428	GCA_904886875	2016	Germany	human	KL81	OCL3	2	2	2	2	2	2	2	2
429	GCA_904886965	2015	Germany	human	KL3	OCL1	2	2	2	2	2	2	2	2
430	GCA_904886915	2015	Germany	human	KL2	OCL1	2	2	2	2	2	2	2	2
431	GCA_904886945	2014	Germany	human	KL2	OCL1	2	2	2	2	2	2	2	2
432	GCA_904886865	2015	Germany	human	KL9	OCL1	2	2	2	2	2	2	2	2
433	GCA_904887655	2015	Germany	human	KL81	OCL3	2	2	2	2	2	2	2	2
434	GCA_904886935	2015	Germany	human	KL3	OCL1	2	2	2	2	2	2	2	2
435	GCA_904887005	2016	Germany	human	KL81	OCL3	2	2	2	2	2	2	2	2
436	GCA_904887035	2016	Germany	human	KL81	OCL3	2	2	2	2	2	2	2	2
437	GCA_904886995	2016	Germany	human	KL3	OCL1	2	2	2	2	2	2	2	2
438	GCA_904887015	2016	Germany	human	KL17	OCL1	81	1	1	1	1	5	1	2
439	GCA_904886845	2016	Germany	human	KL2	OCL1	2	2	2	2	2	2	2	2
440	GCA_904886975	2016	Germany	human	KL152	OCL1	2	2	2	2	2	2	2	2
441	GCA_904886905	2016	Germany	human	KL4	OCL1	1	1	1	1	1	5	1	1
442	GCA_904886985	2017	Germany	human	KL25	OCL1	2	2	2	2	2	2	2	2
443	GCA_904886925	2017	Germany	human	KL25	OCL1	2	2	2	2	2	2	2	2
444	GCA_904886955	2017	Germany	human	KL77	OCL1	604	2	2	2	55	2	2	2
445	GCA_904886895	2017	Germany	human	KL1	OCL4	1	1	1	1	1	5	1	1
446	GCA_904886885	2017	Germany	human	KL2	OCL1	2	2	2	2	2	2	2	2
447	GCA_904887515	2017	Germany	human	KL52	OCL1	2	2	2	2	2	2	2	2
448	GCA_904887535	2017	Germany	human	KL15	OCL1	400	3	3	55	2	66	1	5
449	GCA_904887525	2018	Germany	human	KL15	OCL1	400	3	3	55	2	66	1	5
450	GCA_904890265	2018	Germany	human	KL10	OCL1	571	2	2	2	2	104	2	4
451	GCA_904890285	2017	Germany	human	KL125	OCL1	2	2	2	2	2	2	2	2
452	GCA_904887555	2017	Germany	human	KL3	OCL1	2	2	2	2	2	2	2	2
453	GCA_904887565	2018	Germany	human	KL15	OCL1	400	3	3	55	2	66	1	5
454	GCA_904887625	2012	Germany	human	KL149	OCL1	2	2	2	2	2	2	2	2
455	GCA_904890255	2012	Germany	human	KL191	OCL2	1	1	1	1	1	5	1	1
456	GCA_904890275	2018	Germany	human	KL9	OCL1	2	2	2	2	2	2	2	2
457	GCA_904887585	2015	Germany	human	KL6	OCL1	2	2	2	2	2	2	2	2
458	GCA_904887605	2015	Germany	human	KL32	OCL1	2	2	2	2	2	2	2	2
459	GCA_904887575	2012	Germany	human	KL125	OCL1	2	2	2	2	2	2	2	2
460	GCA_904887635	2012	Germany	human	KL49	OCL1	78	25	3	6	2	28	1	29
461	GCA_904887595	2014	Germany	human	KL18	OCL3	499	5	2	39	2	3	1	5
462	GCA_904887665	2012	Germany	human	KL9	OCL7	15	6	6	8	2	3	5	4
463	GCA_904887675	2018	Germany	human	KL3	OCL1	78	25	3	6	2	28	1	29
464	GCA_904887645	2018	Germany	human	KL3	OCL1	2	2	2	2	2	2	2	2
465	GCA_964302725	2020	Germany	human	KL129	OCL6	-	3	3	16	1	3	1	4
466	GCA_964300555	2019	Germany	human	KL129	OCL6	-	3	3	16	1	3	1	4
467	GCA_964303415	2020	Germany	human	KL166	OCL2	1459	3	4	2	2	7	2	4
468	GCA_964303695	2020	Germany	human	KL129	OCL6	-	3	3	16	1	3	1	4
469	GCA_964302795	2020	Germany	human	KL129	OCL6	-	3	3	16	1	3	1	4
470	GCA_964301055	2019	Germany	human	KL189	OCL7	106	3	3	16	1	13	1	1
471	GCA_964302445	2020	Germany	human	KL129	OCL6	-	3	3	16	1	3	1	4
472	GCA_964303265	2020	Germany	human	KL129	OCL6	-	3	3	16	1	3	1	4
473	GCA_964301655	2019	Germany	human	KL129	OCL6	-	3	3	16	1	3	1	4
474	GCA_016496445	1984	Netherlands	human	KL1	OCL1	1	1	1	1	1	5	1	1
475	GCA_016496525	1982	Netherlands	human	KL9	OCL1	2	2	2	2	2	2	2	2
476	GCA_016496465	1997	Netherlands	human	KL1	OCL1	3	3	3	2	2	3	1	3
477	GCA_016486985	2013	Germany	human	KL6	OCL1	2	2	2	2	2	2	2	2
478	GCA_016486945	2013	Germany	human	KL3	OCL1	2	2	2	2	2	2	2	2
479	GCA_016487665	2014	Germany	human	KL2	OCL1	2	2	2	2	2	2	2	2
480	GCA_016485825	2013	France	human	KL152	OCL6	85	5	2	4	1	3	3	4
481	GCA_016486005	2013	France	human	KL152	OCL6	85	5	2	4	1	3	3	4
482	GCA_016844775	2017	Germany	human	KL112	OCL9	494	3	3	2	5	4	1	4
483	GCA_016844725	2017	Germany	human	KL64	OCL6	-	6	3	8	2	3	1	4
484	GCA_016844865	2017	Germany	human	KL112	OCL9	494	3	3	2	5	4	1	4
485	GCA_016844705	2017	Germany	human	KL112	OCL9	494	3	3	2	5	4	1	4
486	GCA_016844245	2017	Germany	human	KL112	OCL9	494	3	3	2	5	4	1	4
487	GCA_016844145	2017	Germany	human	KL64	OCL6	-	6	3	8	2	3	1	4
488	GCA_016844165	2017	Germany	human	KL64	OCL6	-	6	3	8	2	3	1	4
489	GCA_016844205	2017	Germany	human	KL112	OCL9	494	3	3	2	5	4	1	4
490	GCA_016844125	2017	Germany	human	KL64	OCL6	-	6	3	8	2	3	1	4
491	GCA_016844185	2017	Germany	human	KL64	OCL6	-	6	3	8	2	3	1	4
492	GCA_016844225	2017	Germany	human	KL64	OCL6	-	6	3	8	2	3	1	4
493	GCA_016844105	2017	Germany	human	KL64	OCL6	-	6	3	8	2	3	1	4
494	GCA_016613715	2015	France	human	KL3	OCL1	78	25	3	6	2	28	1	29
495	GCA_016613675	2015	France	human	KL130	OCL1	78	25	3	6	2	28	1	29
496	GCA_016613695	2016	France	human	KL3	OCL1	78	25	3	6	2	28	1	29
497	GCA_016613645	2016	France	human	KL3	OCL1	78	25	3	6	2	28	1	29
498	GCA_016613615	2016	France	human	KL3	OCL1	78	25	3	6	2	28	1	29
499	GCA_016613575	2017	France	human	KL3	OCL1	78	25	3	6	2	28	1	29
500	GCA_016613625	2017	France	human	KL3	OCL1	78	25	3	6	2	28	1	29
501	GCA_016613595	2017	France	human	KL3	OCL1	78	25	3	6	2	28	1	29
502	GCA_016613495	2018	France	human	KL3	OCL1	78	25	3	6	2	28	1	29
503	GCA_016613515	2018	France	human	KL77	OCL1	78	25	3	6	2	28	1	29
504	GCA_016613525	2019	France	human	KL2	OCL1	78	25	3	6	2	28	1	29
505	GCA_016762825	2015	France	human	KL3	OCL1	78	25	3	6	2	28	1	29
506	GCA_016762815	2017	France	human	KL3	OCL1	78	25	3	6	2	28	1	29
507	GCA_016762855	2019	France	human	KL17	OCL1	1	1	1	1	1	5	1	1
508	GCA_016762895	2019	France	human	KL49	OCL1	78	25	3	6	2	28	1	29
509	GCA_016864295	2015	France	human	KL10	OCL1	1077	25	3	6	2	28	1	2
510	GCA_016864335	2015	France	human	KL130	OCL1	-	25	3	6	-	28	1	29
511	GCA_016864315	2017	France	human	KL3	OCL1	78	25	3	6	2	28	1	29
512	GCA_016864915	2017	France	human	KL49	OCL1	78	25	3	6	2	28	1	29
513	GCA_019708835	2013	Germany	human	KL3	OCL1	2	2	2	2	2	2	2	2
514	GCA_019570195	2013	Germany	human	KL25	OCL1	2	2	2	2	2	2	2	2
515	GCA_019570035	2013	Germany	human	KL9	OCL1	2	2	2	2	2	2	2	2
516	GCA_019570235	2013	Germany	human	KL9	OCL1	2	2	2	2	2	2	2	2
517	GCA_019800385	not collected	Germany	human	KL3	OCL1	2	2	2	2	2	2	2	2
518	GCA_019800435	not collected	Germany	human	KL12	OCL1	2	2	2	2	2	2	2	2
519	GCA_018445625	2017	Germany	human	KL18	OCL1	81	1	1	1	1	5	1	2
520	GCA_018445375	2017	Germany	human	KL9	OCL1	2	2	2	2	2	2	2	2
521	GCA_018445345	2017	Germany	human	KL10	OCL1	2	2	2	2	2	2	2	2
522	GCA_018445315	2017	Germany	human	KL149	OCL1	2	2	2	2	2	2	2	2
523	GCA_018445285	2017	Germany	human	KL9	OCL1	2	2	2	2	2	2	2	2
524	GCA_018445265	2017	Germany	human	KL9	OCL1	2	2	2	2	2	2	2	2
525	GCA_018445185	2017	Germany	human	KL25	OCL1	81	1	1	1	1	5	1	2
526	GCA_018445145	2017	Germany	human	KL9	OCL1	2	2	2	2	2	2	2	2
527	GCA_018445085	2017	Germany	human	KL10	OCL1	2	2	2	2	2	2	2	2
528	GCA_018445075	2017	Germany	human	KL7	OCL1	2	2	2	2	2	2	2	2
529	GCA_018445045	2017	Germany	human	KL9	OCL1	2	2	2	2	2	2	2	2
530	GCA_018444525	2017	Germany	human	KL40	OCL2	636	2	1	2	2	2	1	1
531	GCA_018444555	2017	Germany	human	KL22	OCL3	2	2	2	2	2	2	2	2
532	GCA_018444405	2017	Germany	human	KL40	OCL2	636	2	1	2	2	2	1	1
533	GCA_018444305	2017	Germany	human	KL40	OCL2	636	2	1	2	2	2	1	1
534	GCA_018444235	2017	Germany	human	KL2	OCL1	604	2	2	2	55	2	2	2
535	GCA_018444145	2017	Germany	human	KL6	OCL1	2	2	2	2	2	2	2	2
536	GCA_018443975	2017	Germany	human	KL40	OCL2	636	2	1	2	2	2	1	1
537	GCA_018443945	2017	Germany	human	KL40	OCL2	636	2	1	2	2	2	1	1
538	GCA_018443875	2017	Germany	human	KL40	OCL2	636	2	1	2	2	2	1	1
539	GCA_018443825	2017	Germany	human	KL40	OCL2	636	2	1	2	2	2	1	1
540	GCA_018443775	2016	Germany	human	KL40	OCL2	636	2	1	2	2	2	1	1
541	GCA_018443735	2015	Germany	human	KL3	OCL1	2	2	2	2	2	2	2	2
542	GCA_018443625	2016	Germany	human	KL40	OCL2	636	2	1	2	2	2	1	1
543	GCA_018443095	2018	Germany	human	KL7	OCL1	2	2	2	2	2	2	2	2
544	GCA_018443085	2018	Germany	human	KL49	OCL1	2	2	2	2	2	2	2	2
545	GCA_018442635	2018	Germany	human	KL152	OCL6	85	5	2	4	1	3	3	4
546	GCA_018442465	2018	Germany	human	KL9	OCL1	2	2	2	2	2	2	2	2
547	GCA_018442385	2018	Germany	human	KL25	OCL1	2	2	2	2	2	2	2	2
548	GCA_018442105	2018	Germany	human	KL3	OCL1	2	2	2	2	2	2	2	2
549	GCA_018442085	2018	Germany	human	KL51	OCL1	764	3	3	2	2	4	1	5
550	GCA_018441985	2018	Germany	human	KL3	OCL1	2	2	2	2	2	2	2	2
551	GCA_018441465	2018	Germany	human	KL15	OCL1	400	3	3	55	2	66	1	5
552	GCA_018447265	2019	Germany	human	KL77	OCL5	2	2	2	2	2	2	2	2
553	GCA_018441385	2019	Germany	human	KL234	OCL5	25	3	3	2	4	7	2	4
554	GCA_018446675	2019	Germany	human	KL47	OCL5	164	40	3	7	2	40	4	4
555	GCA_018446635	2019	Germany	human	KL224	OCL1	664	2	2	2	2	2	4	2
556	GCA_018441065	2019	Germany	human	KL8	OCL2	-	476?	3	148?	1	4	4	4
557	GCA_018440955	2019	Germany	human	KL3	OCL1	2	2	2	2	2	2	2	2
558	GCA_018423485	2019	Germany	human	KL40	OCL2	636	2	1	2	2	2	1	1
559	GCA_018423275	2019	Germany	human	KL33	OCL1	-	2	~167	2	2	2	2	2
560	GCA_018422895	2019	Germany	human	KL9	OCL1	-	2	426?	2	2	2	2	2
561	GCA_018422875	2019	Germany	human	KL9	OCL1	-	2	426?	2	2	2	2	2
562	GCA_018422795	2019	Germany	human	KL3	OCL1	2	2	2	2	2	2	2	2
563	GCA_018422775	2019	Germany	human	KL3	OCL1	2	2	2	2	2	2	2	2
564	GCA_018422715	2019	Germany	human	KL3	OCL1	2	2	2	2	2	2	2	2
565	GCA_018422645	2019	Germany	human	KL91	OCL5	315	1	56	1	1	5	1	1
566	GCA_018422325	2019	Germany	human	KL40	OCL2	636	2	1	2	2	2	1	1
567	GCA_018422255	2019	Germany	human	KL40	OCL2	636	2	1	2	2	2	1	1
568	GCA_018421845	2019	Germany	human	KL214	OCL2	77	3	2	2	2	3	4	28
569	GCA_018420825	2019	Germany	human	KL28	OCL1	2	2	2	2	2	2	2	2
570	GCA_018420785	2019	Germany	human	KL3	OCL1	78	25	3	6	2	28	1	29
571	GCA_018420315	2017	Germany	human	KL14	OCL6	25	3	3	2	4	7	2	4
572	GCA_018420235	2018	Germany	human	KL49	OCL1	78	25	3	6	2	28	1	29
573	GCA_019457735	2012	France	human	KL25	OCL1	2	2	2	2	2	2	2	2
574	GCA_019356215	1951	France	human	KL3	OCL2	437	3	2	2	2	30	4	28
575	GCA_020255445	2012	France	human	KL9	OCL2	10	1	3	2	1	4	4	4
576	GCA_020255405	2013	France	human	KL77	OCL1	2	2	2	2	2	2	2	2
577	GCA_020255545	2013	France	human	KL37	OCL7	25	3	3	2	4	7	2	4
578	GCA_020255705	2013	France	human	KL234	OCL2	575	1	3	2	1	4	4	92
579	GCA_020255485	2013	France	human	KL4	OCL3	1	1	1	1	1	5	1	1
580	GCA_020255255	2013	France	human	KL9	OCL1	2	2	2	2	2	2	2	2
581	GCA_020255585	2014	France	human	KL197	OCL14	25	3	3	2	4	7	2	4
582	GCA_020255225	2014	France	human	KL1	OCL1	1	1	1	1	1	5	1	1
583	GCA_020255525	2015	France	human	KL14	OCL6	25	3	3	2	4	7	2	4
584	GCA_020255415	2015	France	human	KL22	OCL5	622	3	12	11	2	14	4	14
585	GCA_020255365	2015	France	human	KL12	OCL1	2	2	2	2	2	2	2	2
586	GCA_020255325	2015	France	human	KL9	OCL1	2	2	2	2	2	2	2	2
587	GCA_020255205	2015	France	human	KL91	OCL5	315	1	56	1	1	5	1	1
588	GCA_020254705	2016	France	human	KL49	OCL2	10	1	3	2	1	4	4	4
589	GCA_020255385	2016	France	human	KL28	OCL1	2	2	2	2	2	2	2	2
590	GCA_020255345	2016	France	human	KL14	OCL6	25	3	3	2	4	7	2	4
591	GCA_020255295	2016	France	human	KL3	OCL1	78	25	3	6	2	28	1	29
592	GCA_020255245	2016	France	human	KL3	OCL1	2	2	2	2	2	2	2	2
593	GCA_020255285	2017	France	human	KL2	OCL1	2	2	2	2	2	2	2	2
594	GCA_020254745	2017	France	human	KL24	OCL7	103	7	3	2	1	7	1	4
595	GCA_020254585	2017	France	human	KL3	OCL1	2	2	2	2	2	2	2	2
596	GCA_020255185	2017	France	human	KL25	OCL1	81	1	1	1	1	5	1	2
597	GCA_020254825	2017	France	human	KL2	OCL1	2	2	2	2	2	2	2	2
598	GCA_020254845	2017	France	human	KL3	OCL1	2	2	2	2	2	2	2	2
599	GCA_020254805	2017	France	human	KL6	OCL1	2	2	2	2	2	2	2	2
600	GCA_020254635	2017	France	human	KL17	OCL1	1	1	1	1	1	5	1	1
601	GCA_020254725	2017	France	human	KL9	OCL1	2	2	2	2	2	2	2	2
602	GCA_020254775	2017	France	human	KL9	OCL1	2	2	2	2	2	2	2	2
603	GCA_020254765	2017	France	human	KL49	OCL1	78	25	3	6	2	28	1	29
604	GCA_020254655	2017	France	human	KL17	OCL1	1	1	1	1	1	5	1	1
605	GCA_020254625	2017	France	human	KL14	OCL6	25	3	3	2	4	7	2	4
606	GCA_020254465	2017	France	human	KL9	OCL2	10	1	3	2	1	4	4	4
607	GCA_020256045	2017	France	human	KL14	OCL6	25	3	3	2	4	7	2	4
608	GCA_020254445	2017	France	human	KL2	OCL1	2	2	2	2	2	2	2	2
609	GCA_020254645	2017	France	human	KL152	OCL6	85	5	2	4	1	3	3	4
610	GCA_020254495	2017	France	human	KL17	OCL1	1	1	1	1	1	5	1	1
611	GCA_020254525	2017	France	human	KL49	OCL1	2	2	2	2	2	2	2	2
612	GCA_020254595	2017	France	human	KL9	OCL1	2	2	2	2	2	2	2	2
613	GCA_020255985	2017	France	human	KL155	OCL1	78	25	3	6	2	28	1	29
614	GCA_020254535	2017	France	human	KL235	OCL1	2	2	2	2	2	2	2	2
615	GCA_020254545	2017	France	human	KL2	OCL1	2	2	2	2	2	2	2	2
616	GCA_020256005	2018	France	human	KL14	OCL6	25	3	3	2	4	7	2	4
617	GCA_020256075	2018	France	human	KL17	OCL1	1	1	1	1	1	5	1	1
618	GCA_020255725	2018	France	human	KL216	OCL1	600	2	2	2	2	2	2	1
619	GCA_020255885	2018	France	human	KL9	OCL1	2	2	2	2	2	2	2	2
620	GCA_020254485	2018	France	human	KL40	OCL2	636	2	1	2	2	2	1	1
621	GCA_020256165	2018	France	human	KL17	OCL1	3	3	3	2	2	3	1	3
622	GCA_020256065	2018	France	human	KL2	OCL1	2	2	2	2	2	2	2	2
623	GCA_020255745	2018	France	human	KL155	OCL10	1196	26	2	2	2	29	4	29
624	GCA_020254985	2018	France	human	KL58	OCL1	571	2	2	2	2	104	2	4
625	GCA_020256015	2018	France	human	KL2	OCL1	2	2	2	2	2	2	2	2
626	GCA_020255905	2018	France	human	KL17	OCL1	1	1	1	1	1	5	1	1
627	GCA_020255965	2018	France	human	KL9	OCL1	2	2	2	2	2	2	2	2
628	GCA_020255945	2019	France	human	KL235	OCL1	2	2	2	2	2	2	2	2
629	GCA_020255865	2019	France	human	KL49	OCL1	2	2	2	2	2	2	2	2
630	GCA_020254945	2019	France	human	KL49	OCL1	78	25	3	6	2	28	1	29
631	GCA_020255155	2019	France	human	KL17	OCL1	1	1	1	1	1	5	1	1
632	GCA_020254875	2019	France	human	KL49	OCL1	571	2	2	2	2	104	2	4
633	GCA_020255795	2019	France	human	KL32	OCL1	2	2	2	2	2	2	2	2
634	GCA_020255065	2019	France	human	KL17	OCL1	1	1	1	1	1	5	1	1
635	GCA_020254865	2019	France	human	KL3	OCL1	2	2	2	2	2	2	2	2
636	GCA_020255665	2019	France	human	KL51	OCL1	764	3	3	2	2	4	1	5
637	GCA_020255045	2019	France	human	KL18	OCL1	1	1	1	1	1	5	1	1
638	GCA_020255025	2019	France	human	KL9	OCL1	2	2	2	2	2	2	2	2
639	GCA_020255005	2019	France	human	KL23	OCL1	570	2	2	2	2	2	2	4
640	GCA_020254965	2019	France	human	KL216	OCL1	600	2	2	2	2	2	2	1
641	GCA_020254905	2019	France	human	KL9	OCL1	2	2	2	2	2	2	2	2
642	GCA_020254925	2019	France	human	KL3	OCL1	2	2	2	2	2	2	2	2
643	GCA_020255145	2019	France	human	KL216	OCL1	602	12	100	2	2	29	1	4
644	GCA_020255075	2019	France	human	KL17	OCL1	1	1	1	1	1	5	1	1
645	GCA_020255105	2019	France	human	KL3	OCL1	2	2	2	2	2	2	2	2
646	GCA_020255125	2019	France	human	KL40	OCL1	2	2	2	2	2	2	2	2
647	GCA_020251245	2020	France	human	KL24	OCL7	103	7	3	2	1	7	1	4
648	GCA_020251225	2020	France	human	KL3	OCL1	2	2	2	2	2	2	2	2
649	GCA_020251345	2020	France	human	KL3	OCL1	2	2	2	2	2	2	2	2
650	GCA_020251365	2020	France	human	KL17	OCL1	1	1	1	1	1	5	1	1
651	GCA_020251325	2020	France	human	KL152	OCL5	85	5	2	4	1	3	3	4
652	GCA_020251305	2020	France	human	KL40	OCL1	-	2	2	411?	2	2	2	1
653	GCA_020251285	2020	France	human	KL9	OCL1	2	2	2	2	2	2	2	2
654	GCA_020251125	2021	France	human	KL9	OCL1	2	2	2	2	2	2	2	2

## Sheet: Low AMR group human
	Assembly	Collection date	Geographic location	Host	KL	OCL	ST	Pas_cpn60	Pas_fusA	Pas_gltA	Pas_pyrG	Pas_recA	Pas_rplB	Pas_rpoB
1	GCA_029674685	2012	Poland	human	KL3	OCL1	2	2	2	2	2	2	2	2
2	GCA_030755475	2020	Poland	human	KL216	OCL1	600	2	2	2	2	2	2	1
3	GCA_044271765	2021	Poland	human	KL125	OCL1	2	2	2	2	2	2	2	2
4	GCA_044271755	2021	Poland	human	KL125	OCL1	2	2	2	2	2	2	2	2
5	GCA_044063375	2021	Poland	human	KL125	OCL1	2	2	2	2	2	2	2	2
6	GCA_044271725	2021	Poland	human	KL125	OCL1	2	2	2	2	2	2	2	2
7	GCA_044271715	2021	Poland	human	KL125	OCL1	2	2	2	2	2	2	2	2
8	GCA_044272475	2021	Poland	human	KL125	OCL1	2	2	2	2	2	2	2	2
9	GCA_044270775	2021	Poland	human	KL125	OCL1	2	2	2	2	2	2	2	2
10	GCA_044270735	2021	Poland	human	KL125	OCL1	2	2	2	2	2	2	2	2
11	GCA_043511475	2021	Poland	human	KL125	OCL1	2	2	2	2	2	2	2	2
12	GCA_044272425	2021	Poland	human	KL125	OCL1	2	2	2	2	2	2	2	2
13	GCA_044272415	2021	Poland	human	KL125	OCL1	2	2	2	2	2	2	2	2
14	GCA_044272395	2021	Poland	human	KL125	OCL1	2	2	2	2	2	2	2	2
15	GCA_044270755	2021	Poland	human	KL125	OCL1	2	2	2	2	2	2	2	2
16	GCA_044271665	2021	Poland	human	KL125	OCL1	2	2	2	2	2	2	2	2
17	GCA_044055765	2021	Poland	human	KL125	OCL1	2	2	2	2	2	2	2	2
18	GCA_044271695	2021	Poland	human	KL125	OCL1	2	2	2	2	2	2	2	2
19	GCA_044272375	2021	Poland	human	KL125	OCL1	2	2	2	2	2	2	2	2
20	GCA_044271635	2021	Poland	human	KL3	OCL1	2	2	2	2	2	2	2	2
21	GCA_044272355	2021	Poland	human	KL125	OCL1	2	2	2	2	2	2	2	2
22	GCA_044270635	2021	Poland	human	KL81	OCL6	721	35	4	11	7	9	1	2
23	GCA_044271615	2021	Poland	human	KL3	OCL1	2	2	2	2	2	2	2	2
24	GCA_044270655	2021	Poland	human	KL125	OCL1	2	2	2	2	2	2	2	2
25	GCA_044270685	2021	Poland	human	KL125	OCL1	2	2	2	2	2	2	2	2
26	GCA_043732035	2021	Poland	human	KL125	OCL1	2	2	2	2	2	2	2	2
27	GCA_044272335	2021	Poland	human	KL125	OCL1	2	2	2	2	2	2	2	2
28	GCA_044270645	2021	Poland	human	KL125	OCL1	2	2	2	2	2	2	2	2
29	GCA_044272295	2021	Poland	human	KL125	OCL1	2	2	2	2	2	2	2	2
30	GCA_044271595	2021	Poland	human	KL125	OCL1	2	2	2	2	2	2	2	2
31	GCA_044270665	2021	Poland	human	KL125	OCL1	2	2	2	2	2	2	2	2
32	GCA_044272315	2021	Poland	human	KL125	OCL1	2	2	2	2	2	2	2	2
33	GCA_044271655	2021	Poland	human	KL125	OCL1	2	2	2	2	2	2	2	2
34	GCA_043624805	2021	Poland	human	KL125	OCL1	2	2	2	2	2	2	2	2
35	GCA_044271565	2021	Poland	human	KL125	OCL1	2	2	2	2	2	2	2	2
36	GCA_044063305	2021	Poland	human	KL125	OCL1	2	2	2	2	2	2	2	2
37	GCA_044272275	2021	Poland	human	KL125	OCL1	2	2	2	2	2	2	2	2
38	GCA_044271555	2021	Poland	human	KL125	OCL1	2	2	2	2	2	2	2	2
39	GCA_044270595	2021	Poland	human	KL125	OCL1	2	2	2	2	2	2	2	2
40	GCA_044270615	2021	Poland	human	KL125	OCL1	2	2	2	2	2	2	2	2
41	GCA_044271535	2021	Poland	human	KL125	OCL1	2	2	2	2	2	2	2	2
42	GCA_044272245	2021	Poland	human	KL125	OCL1	2	2	2	2	2	2	2	2
43	GCA_044270515	2021	Poland	human	KL125	OCL1	2	2	2	2	2	2	2	2
44	GCA_044272235	2021	Poland	human	KL125	OCL1	2	2	2	2	2	2	2	2
45	GCA_044271515	2021	Poland	human	KL125	OCL1	2	2	2	2	2	2	2	2
46	GCA_044270575	2021	Poland	human	KL125	OCL1	2	2	2	2	2	2	2	2
47	GCA_044270545	2021	Poland	human	KL216	OCL1	600	2	2	2	2	2	2	1
48	GCA_043732025	2021	Poland	human	KL125	OCL1	2	2	2	2	2	2	2	2
49	GCA_044063295	2021	Poland	human	KL125	OCL1	2	2	2	2	2	2	2	2
50	GCA_044271495	2021	Poland	human	KL125	OCL1	2	2	2	2	2	2	2	2
51	GCA_044270535	2021	Poland	human	KL125	OCL1	2	2	2	2	2	2	2	2
52	GCA_044272215	2021	Poland	human	KL125	OCL1	2	2	2	2	2	2	2	2
53	GCA_044270475	2021	Poland	human	KL216	OCL1	600	2	2	2	2	2	2	1
54	GCA_044271455	2021	Poland	human	KL125	OCL1	2	2	2	2	2	2	2	2
55	GCA_044272195	2021	Poland	human	KL125	OCL1	2	2	2	2	2	2	2	2
56	GCA_044063275	2021	Poland	human	KL125	OCL1	2	2	2	2	2	2	2	2
57	GCA_044271465	2021	Poland	human	KL3	OCL1	2	2	2	2	2	2	2	2
58	GCA_044270485	2021	Poland	human	KL125	OCL1	2	2	2	2	2	2	2	2
59	GCA_044271435	2021	Poland	human	KL125	OCL1	2	2	2	2	2	2	2	2
60	GCA_044271395	2021	Poland	human	KL3	OCL1	2	2	2	2	2	2	2	2
61	GCA_044271415	2021	Poland	human	KL125	OCL1	2	2	2	2	2	2	2	2
62	GCA_043624785	2021	Poland	human	KL125	OCL1	2	2	2	2	2	2	2	2
63	GCA_043572485	2021	Poland	human	KL3	OCL1	2	2	2	2	2	2	2	2
64	GCA_044270445	2021	Poland	human	KL3	OCL1	2	2	2	2	2	2	2	2
65	GCA_044271375	2021	Poland	human	KL3	OCL1	2	2	2	2	2	2	2	2
66	GCA_044272135	2021	Poland	human	KL3	OCL1	2	2	2	2	2	2	2	2
67	GCA_043518325	2021	Poland	human	KL216	OCL1	600	2	2	2	2	2	2	1
68	GCA_043731865	2021	Poland	human	KL216	OCL1	600	2	2	2	2	2	2	1
69	GCA_044270435	2021	Poland	human	KL216	OCL1	600	2	2	2	2	2	2	1
70	GCA_044270385	2021	Poland	human	KL216	OCL1	600	2	2	2	2	2	2	1
71	GCA_044272175	2021	Poland	human	KL125	OCL1	2	2	2	2	2	2	2	2
72	GCA_044063255	2021	Poland	human	KL216	OCL1	600	2	2	2	2	2	2	1
73	GCA_043624765	2021	Poland	human	KL125	OCL1	2	2	2	2	2	2	2	2
74	GCA_044270355	2021	Poland	human	KL2	OCL1	2	2	2	2	2	2	2	2
75	GCA_044270415	2021	Poland	human	KL125	OCL1	2	2	2	2	2	2	2	2
76	GCA_044272145	2021	Poland	human	KL216	OCL1	600	2	2	2	2	2	2	1
77	GCA_044270315	2021	Poland	human	KL125	OCL1	2	2	2	2	2	2	2	2
78	GCA_044271305	2021	Poland	human	KL216	OCL1	600	2	2	2	2	2	2	1
79	GCA_044272115	2021	Poland	human	KL125	OCL1	2	2	2	2	2	2	2	2
80	GCA_044270335	2021	Poland	human	KL125	OCL1	2	2	2	2	2	2	2	2
81	GCA_044270375	2021	Poland	human	KL216	OCL1	600	2	2	2	2	2	2	1
82	GCA_044270295	2021	Poland	human	KL216	OCL1	600	2	2	2	2	2	2	1
83	GCA_044270275	2021	Poland	human	KL163	OCL6	242	1	48	40	2	7	4	9
84	GCA_044271315	2021	Poland	human	KL125	OCL1	2	2	2	2	2	2	2	2
85	GCA_044100315	2021	Poland	human	KL125	OCL1	2	2	2	2	2	2	2	2
86	GCA_043731885	2021	Poland	human	KL3	OCL1	2	2	2	2	2	2	2	2
87	GCA_044272095	2021	Poland	human	KL125	OCL1	2	2	2	2	2	2	2	2
88	GCA_043510225	2021	Poland	human	KL125	OCL1	2	2	2	2	2	2	2	2
89	GCA_044271275	2021	Poland	human	KL125	OCL1	2	2	2	2	2	2	2	2
90	GCA_044063235	2021	Poland	human	KL125	OCL1	2	2	2	2	2	2	2	2
91	GCA_044270245	2021	Poland	human	KL125	OCL1	2	2	2	2	2	2	2	2
92	GCA_044270235	2021	Poland	human	KL125	OCL1	2	2	2	2	2	2	2	2
93	GCA_044270215	2021	Poland	human	KL125	OCL1	2	2	2	2	2	2	2	2
94	GCA_044271355	2021	Poland	human	KL125	OCL1	2	2	2	2	2	2	2	2
95	GCA_044271295	2021	Poland	human	KL125	OCL1	2	2	2	2	2	2	2	2
96	GCA_044270195	2021	Poland	human	KL216	OCL1	600	2	2	2	2	2	2	1
97	GCA_044272075	2021	Poland	human	KL125	OCL1	2	2	2	2	2	2	2	2
98	GCA_044272055	2021	Poland	human	KL125	OCL1	2	2	2	2	2	2	2	2
99	GCA_044271995	2021	Poland	human	KL216	OCL1	600	2	2	2	2	2	2	1
100	GCA_043624745	2021	Poland	human	KL125	OCL1	2	2	2	2	2	2	2	2
101	GCA_044055815	2021	Poland	human	KL216	OCL1	600	2	2	2	2	2	2	1
102	GCA_044272015	2021	Poland	human	KL3	OCL1	2	2	2	2	2	2	2	2
103	GCA_044271975	2021	Poland	human	KL216	OCL1	600	2	2	2	2	2	2	1
104	GCA_044270145	2021	Poland	human	KL125	OCL1	2	2	2	2	2	2	2	2
105	GCA_044271955	2021	Poland	human	KL125	OCL1	2	2	2	2	2	2	2	2
106	GCA_044272005	2021	Poland	human	KL125	OCL1	2	2	2	2	2	2	2	2
107	GCA_044271935	2021	Poland	human	KL125	OCL1	2	2	2	2	2	2	2	2
108	GCA_044271245	2021	Poland	human	KL125	OCL1	2	2	2	2	2	2	2	2
109	GCA_044271235	2021	Poland	human	KL125	OCL1	2	2	2	2	2	2	2	2
110	GCA_044270135	2021	Poland	human	KL216	OCL1	600	2	2	2	2	2	2	1
111	GCA_044100275	2021	Poland	human	KL216	OCL1	600	2	2	2	2	2	2	1
112	GCA_044271215	2021	Poland	human	KL125	OCL1	2	2	2	2	2	2	2	2
113	GCA_044270115	2021	Poland	human	KL125	OCL1	2	2	2	2	2	2	2	2
114	GCA_044271195	2021	Poland	human	KL125	OCL1	2	2	2	2	2	2	2	2
115	GCA_044271915	2021	Poland	human	KL125	OCL1	2	2	2	2	2	2	2	2
116	GCA_044271135	2021	Poland	human	KL125	OCL1	2	2	2	2	2	2	2	2
117	GCA_044271875	2021	Poland	human	KL125	OCL1	2	2	2	2	2	2	2	2
118	GCA_044271145	2021	Poland	human	KL125	OCL1	2	2	2	2	2	2	2	2
119	GCA_043571565	2021	Poland	human	KL125	OCL1	2	2	2	2	2	2	2	2
120	GCA_043731665	2021	Poland	human	KL125	OCL1	2	2	2	2	2	2	2	2
121	GCA_044270155	2021	Poland	human	KL125	OCL1	2	2	2	2	2	2	2	2
122	GCA_044271115	2021	Poland	human	KL125	OCL1	2	2	2	2	2	2	2	2
123	GCA_043760945	2021	Poland	human	KL125	OCL1	2	2	2	2	2	2	2	2
124	GCA_044271125	2021	Poland	human	KL125	OCL1	2	2	2	2	2	2	2	2
125	GCA_044271095	2021	Poland	human	KL125	OCL1	2	2	2	2	2	2	2	2
126	GCA_044271065	2021	Poland	human	KL125	OCL1	2	2	2	2	2	2	2	2
127	GCA_044270095	2021	Poland	human	KL3	OCL1	2	2	2	2	2	2	2	2
128	GCA_044271055	2021	Poland	human	KL125	OCL1	2	2	2	2	2	2	2	2
129	GCA_044271035	2021	Poland	human	KL125	OCL1	2	2	2	2	2	2	2	2
130	GCA_043731655	2021	Poland	human	KL3	OCL1	2	2	2	2	2	2	2	2
131	GCA_044270075	2021	Poland	human	KL216	OCL1	600	2	2	2	2	2	2	1
132	GCA_044271885	2021	Poland	human	KL125	OCL1	2	2	2	2	2	2	2	2
133	GCA_044271815	2021	Poland	human	KL125	OCL1	2	2	2	2	2	2	2	2
134	GCA_044270955	2021	Poland	human	KL2	OCL1	2	2	2	2	2	2	2	2
135	GCA_044100835	2021	Poland	human	KL125	OCL1	2	2	2	2	2	2	2	2
136	GCA_044270055	2021	Poland	human	KL125	OCL1	2	2	2	2	2	2	2	2
137	GCA_044270975	2021	Poland	human	KL125	OCL1	2	2	2	2	2	2	2	2
138	GCA_044062935	2021	Poland	human	KL125	OCL1	2	2	2	2	2	2	2	2
139	GCA_043760865	2021	Poland	human	KL125	OCL1	2	2	2	2	2	2	2	2
140	GCA_044271825	2021	Poland	human	KL216	OCL1	600	2	2	2	2	2	2	1
141	GCA_044062895	2021	Poland	human	KL125	OCL1	2	2	2	2	2	2	2	2
142	GCA_044270965	2021	Poland	human	KL125	OCL1	2	2	2	2	2	2	2	2
143	GCA_044270005	2021	Poland	human	KL125	OCL1	2	2	2	2	2	2	2	2
144	GCA_043732625	2021	Poland	human	KL125	OCL1	2	2	2	2	2	2	2	2
145	GCA_044269955	2021	Poland	human	KL125	OCL1	2	2	2	2	2	2	2	2
146	GCA_044271015	2021	Poland	human	KL216	OCL1	600	2	2	2	2	2	2	1
147	GCA_043624725	2021	Poland	human	KL125	OCL1	2	2	2	2	2	2	2	2
148	GCA_016486585	2011	Poland	human	KL125	OCL1	2	2	2	2	2	2	2	2
149	GCA_016485405	2011	Poland	human	KL125	OCL1	2	2	2	2	2	2	2	2
150	GCA_018123845	2010	Poland	human	KL2	OCL1	2	2	2	2	2	2	2	2
151	GCA_018123885	2010	Poland	human	KL2	OCL1	2	2	2	2	2	2	2	2
152	GCA_018124005	2011	Poland	human	KL9	OCL1	2	2	2	2	2	2	2	2
153	GCA_018123985	2012	Poland	human	KL9	OCL1	2	2	2	2	2	2	2	2
154	GCA_018124045	2012	Poland	human	KL125	OCL1	2	2	2	2	2	2	2	2
155	GCA_018124065	2012	Poland	human	KL125	OCL1	2	2	2	2	2	2	2	2
156	GCA_018124085	2012	Poland	human	KL3	OCL1	2	2	2	2	2	2	2	2
157	GCA_018124105	2012	Poland	human	KL2	OCL1	2	2	2	2	2	2	2	2
158	GCA_018124125	2012	Poland	human	KL2	OCL1	2	2	2	2	2	2	2	2
159	GCA_018124145	2014	Poland	human	KL3	OCL1	2	2	2	2	2	2	2	2
160	GCA_018123905	2013	Poland	human	KL9	OCL1	2	2	2	2	2	2	2	2
161	GCA_018123925	2013	Poland	human	KL9	OCL1	2	2	2	2	2	2	2	2
162	GCA_018123965	2013	Poland	human	KL2	OCL1	2	2	2	2	2	2	2	2
163	GCA_018123945	2013	Poland	human	KL9	OCL1	2	2	2	2	2	2	2	2
164	GCA_018124025	not collected	Poland	human	KL3	OCL1	2	2	2	2	2	2	2	2
165	GCA_001420515	2011	United Kingdom	human	KL9	OCL1	2	2	2	2	2	2	2	2
166	GCA_001576615	2003	United Kingdom	human	KL13	OCL1	2	2	2	2	2	2	2	2
167	GCA_000830055	1982	United Kingdom	human	KL1	OCL1	1	1	1	1	1	5	1	1
168	GCA_025826995	2022	United Kingdom	human	KL12	OCL1	2	2	2	2	2	2	2	2
169	GCA_027961025	2010	United Kingdom	human	KL7	OCL1	2	2	2	2	2	2	2	2
170	GCA_028781665	2014	United Kingdom	human	KL10	OCL5	113	3	3	3	4	7	4	4
171	GCA_028783445	2014	United Kingdom	human	KL91	OCL6	85	5	2	4	1	3	3	4
172	GCA_028783405	2014	United Kingdom	human	KL7	OCL1	2	2	2	2	2	2	2	2
173	GCA_028783385	2014	United Kingdom	human	KL234	OCL2	1	1	1	1	1	5	1	1
174	GCA_028783365	2014	United Kingdom	human	KL17	OCL1	1	1	1	1	1	5	1	1
175	GCA_028783425	2014	United Kingdom	human	KL3	OCL1	2	2	2	2	2	2	2	2
176	GCA_028783345	2014	United Kingdom	human	KL2	OCL1	604	2	2	2	55	2	2	2
177	GCA_028783305	2014	United Kingdom	human	KL3	OCL1	2	2	2	2	2	2	2	2
178	GCA_028783325	2014	United Kingdom	human	KL91	OCL6	85	5	2	4	1	3	3	4
179	GCA_028781625	2014	United Kingdom	human	KL3	OCL1	2	2	2	2	2	2	2	2
180	GCA_028783265	2014	United Kingdom	human	KL40	OCL1	600	2	2	2	2	2	2	1
181	GCA_002197745	2017	United Kingdom	human	KL22	OCL5	622	3	12	11	2	14	4	14
182	GCA_036602705	2021	United Kingdom	human	KL25	OCL2	1	1	1	1	1	5	1	1
183	GCA_041357595	2023	United Kingdom	human	KL83	OCL9	404	3	49	61	2	5	2	4
184	GCA_041357555	2023	United Kingdom	human	KL83	OCL9	404	3	49	61	2	5	2	4
185	GCA_041357535	2023	United Kingdom	human	KL83	OCL9	404	3	49	61	2	5	2	4
186	GCA_041357515	2023	United Kingdom	human	KL83	OCL9	404	3	49	61	2	5	2	4
187	GCA_041357475	2023	United Kingdom	human	KL83	OCL9	404	3	49	61	2	5	2	4
188	GCA_041357495	2023	United Kingdom	human	KL83	OCL9	404	3	49	61	2	5	2	4
189	GCA_041357455	2023	United Kingdom	human	KL83	OCL9	404	3	49	61	2	5	2	4
190	GCA_041357365	2023	United Kingdom	human	KL83	OCL9	404	3	49	61	2	5	2	4
191	GCA_041357335	2023	United Kingdom	human	KL83	OCL9	404	3	49	61	2	5	2	4
192	GCA_041357295	2023	United Kingdom	human	KL83	OCL9	404	3	49	61	2	5	2	4
193	GCA_041357215	2023	United Kingdom	human	KL83	OCL9	404	3	49	61	2	5	2	4
194	GCA_041357195	2023	United Kingdom	human	KL83	OCL9	404	3	49	61	2	5	2	4
195	GCA_041357255	2023	United Kingdom	human	KL83	OCL9	404	3	49	61	2	5	2	4
196	GCA_041357235	2023	United Kingdom	human	KL83	OCL9	404	3	49	61	2	5	2	4
197	GCA_042946345	2023	United Kingdom	human	KL83	OCL9	404	3	49	61	2	5	2	4
198	GCA_042946365	2023	United Kingdom	human	KL83	OCL9	404	3	49	61	2	5	2	4
199	GCA_042946425	2023	United Kingdom	human	KL83	OCL9	404	3	49	61	2	5	2	4
200	GCA_042946525	2023	United Kingdom	human	KL83	OCL9	404	3	49	61	2	5	2	4
201	GCA_042947505	2023	United Kingdom	human	KL83	OCL9	404	3	49	61	2	5	2	4
202	GCA_042947445	2023	United Kingdom	human	KL83	OCL9	404	3	49	61	2	5	2	4
203	GCA_042947425	2023	United Kingdom	human	KL83	OCL9	404	3	49	61	2	5	2	4
204	GCA_042946385	2023	United Kingdom	human	KL83	OCL9	404	3	49	61	2	5	2	4
205	GCA_042952465	2023	United Kingdom	human	KL83	OCL9	404	3	49	61	2	5	2	4
206	GCA_042946405	2023	United Kingdom	human	KL83	OCL9	404	3	49	61	2	5	2	4
207	GCA_042946485	2023	United Kingdom	human	KL83	OCL9	404	3	49	61	2	5	2	4
208	GCA_042946435	2023	United Kingdom	human	KL83	OCL9	404	3	49	61	2	5	2	4
209	GCA_042946415	2023	United Kingdom	human	KL83	OCL9	404	3	49	61	2	5	2	4
210	GCA_042946545	2023	United Kingdom	human	KL83	OCL9	404	3	49	61	2	5	2	4
211	GCA_006385075	2015	United Kingdom	human	KL17	OCL1	1	1	1	1	1	5	1	1
212	GCA_045055905	not collected	United Kingdom	human	KL18	OCL1	3	3	3	2	2	3	1	3
213	GCA_045055885	not collected	United Kingdom	human	KL2	OCL6	32	1	1	2	2	3	4	4
214	GCA_045055925	not collected	United Kingdom	human	KL45	OCL1	2	2	2	2	2	2	2	2
215	GCA_900478145	2004	United Kingdom	human	KL4	OCL3	1	1	1	1	1	5	1	1
216	GCA_900444755	2007	United Kingdom	human	KL13	OCL1	-	2	2	2	2	2	2	-
217	GCA_929606275	2017	United Kingdom	human	KL9	OCL5	203	3	4	2	2	7	1	2
218	GCA_929618485	2018	United Kingdom	human	KL40	OCL1	2	2	2	2	2	2	2	2
219	GCA_929615215	2018	United Kingdom	human	KL77	OCL1	2	2	2	2	2	2	2	2
220	GCA_929606855	2018	United Kingdom	human	KL49	OCL2	141	26	2	2	1	43	4	5
221	GCA_929618925	2018	United Kingdom	human	KL9	OCL1	2	2	2	2	2	2	2	2
222	GCA_929618345	2018	United Kingdom	human	KL2	OCL1	2	2	2	2	2	2	2	2
223	GCA_929607075	2017	United Kingdom	human	KL14	OCL6	273	3	4	7	26	7	1	4
224	GCA_929618915	2018	United Kingdom	human	KL7	OCL1	2	2	2	2	2	2	2	2
225	GCA_929618185	2017	United Kingdom	human	KL224	OCL1	664	2	2	2	2	2	4	2
226	GCA_947390245	2017	United Kingdom	human	KL3	OCL1	2	2	2	2	2	2	2	2
227	GCA_947391105	2017	United Kingdom	human	KL40	OCL1	600	2	2	2	2	2	2	1
228	GCA_016496865	2011	United Kingdom	human	KL7	OCL1	2	2	2	2	2	2	2	2
229	GCA_016487025	2013	United Kingdom	human	KL7	OCL1	2	2	2	2	2	2	2	2
230	GCA_021139695	2019	India	human	KL13	OCL1	2	2	2	2	2	2	2	2
231	GCA_021140465	2019	India	human	KL13	OCL1	2	2	2	2	2	2	2	2
232	GCA_021302395	2019	India	human	KL13	OCL1	2	2	2	2	2	2	2	2
233	GCA_021137395	2019	India	human	KL13	OCL1	2	2	2	2	2	2	2	2
234	GCA_021141305	2019	India	human	KL125	OCL1	2	2	2	2	2	2	2	2
235	GCA_021139715	2019	India	human	KL125	OCL1	2	2	2	2	2	2	2	2
236	GCA_021139355	2019	India	human	KL3	OCL1	52	3	2	2	7	9	1	5
237	GCA_021139675	2019	India	human	KL3	OCL1	52	3	2	2	7	9	1	5
238	GCA_021139655	2019	India	human	KL234	OCL1	2	2	2	2	2	2	2	2
239	GCA_021142105	2019	India	human	KL234	OCL1	2	2	2	2	2	2	2	2
240	GCA_021150865	2019	India	human	KL13	OCL1	2	2	2	2	2	2	2	2
241	GCA_021139635	2019	India	human	KL13	OCL1	2	2	2	2	2	2	2	2
242	GCA_021156465	2019	India	human	KL234	OCL1	2	2	2	2	2	2	2	2
243	GCA_021139615	2019	India	human	KL234	OCL1	2	2	2	2	2	2	2	2
244	GCA_021139375	2019	India	human	KL13	OCL1	2	2	2	2	2	2	2	2
245	GCA_021141265	2019	India	human	KL234	OCL1	2	2	2	2	2	2	2	2
246	GCA_021144185	2019	India	human	KL234	OCL1	2	2	2	2	2	2	2	2
247	GCA_021139335	2019	India	human	KL13	OCL1	2	2	2	2	2	2	2	2
248	GCA_021139595	2019	India	human	KL234	OCL1	2	2	2	2	2	2	2	2
249	GCA_021141285	2019	India	human	KL13	OCL1	2	2	2	2	2	2	2	2
250	GCA_021136575	2019	India	human	KL13	OCL1	2	2	2	2	2	2	2	2
251	GCA_021139575	2019	India	human	KL234	OCL5	25	3	3	2	4	7	2	4
252	GCA_021139555	2019	India	human	KL13	OCL1	2	2	2	2	2	2	2	2
253	GCA_021326195	2019	India	human	KL13	OCL1	2	2	2	2	2	2	2	2
254	GCA_021137355	2019	India	human	KL9	OCL18	2	2	2	2	2	2	2	2
255	GCA_021137595	2019	India	human	KL13	OCL1	2	2	2	2	2	2	2	2
256	GCA_021142625	2019	India	human	KL13	OCL1	2	2	2	2	2	2	2	2
257	GCA_021137535	2019	India	human	KL120	OCL1	2	2	2	2	2	2	2	2
258	GCA_021141245	2019	India	human	KL12	OCL1	2	2	2	2	2	2	2	2
259	GCA_021136625	2019	India	human	KL9	OCL2	10	1	3	2	1	4	4	4
260	GCA_021136555	2019	India	human	KL234	OCL1	2	2	2	2	2	2	2	2
261	GCA_021139195	2019	India	human	KL234	OCL1	2	2	2	2	2	2	2	2
262	GCA_021139315	2019	India	human	KL49	OCL2	10	1	3	2	1	4	4	4
263	GCA_021141225	2019	India	human	KL120	OCL1	2	2	2	2	2	2	2	2
264	GCA_021141205	2019	India	human	KL234	OCL1	2	2	2	2	2	2	2	2
265	GCA_021150825	2019	India	human	KL13	OCL1	2	2	2	2	2	2	2	2
266	GCA_021140485	2019	India	human	KL9	OCL1	2	2	2	2	2	2	2	2
267	GCA_021139295	2019	India	human	KL9	OCL1	2	2	2	2	2	2	2	2
268	GCA_021136535	2019	India	human	KL13	OCL1	2	2	2	2	2	2	2	2
269	GCA_021139275	2019	India	human	KL13	OCL1	2	2	2	2	2	2	2	2
270	GCA_021136395	2019	India	human	KL13	OCL1	2	2	2	2	2	2	2	2
271	GCA_021139535	2019	India	human	KL9	OCL1	2	2	2	2	2	2	2	2
272	GCA_021139155	2019	India	human	KL125	OCL1	2	2	2	2	2	2	2	2
273	GCA_021150785	2019	India	human	KL13	OCL1	2	2	2	2	2	2	2	2
274	GCA_021136285	2019	India	human	KL3	OCL1	2	2	2	2	2	2	2	2
275	GCA_021136335	2019	India	human	KL12	OCL1	2	2	2	2	2	2	2	2
276	GCA_021136375	2019	India	human	KL9	OCL1	2	2	2	2	2	2	2	2
277	GCA_021139175	2019	India	human	KL13	OCL1	2	2	2	2	2	2	2	2
278	GCA_021139495	2019	India	human	KL9	OCL1	2	2	2	2	2	2	2	2
279	GCA_021137575	2019	India	human	KL13	OCL1	2	2	2	2	2	2	2	2
280	GCA_021140445	2019	India	human	KL13	OCL1	2	2	2	2	2	2	2	2
281	GCA_021136195	2019	India	human	KL17	OCL5	1	1	1	1	1	5	1	1
282	GCA_021137375	2019	India	human	KL13	OCL1	2	2	2	2	2	2	2	2
283	GCA_021140425	2019	India	human	KL13	OCL1	2	2	2	2	2	2	2	2
284	GCA_021144125	2019	India	human	KL13	OCL1	2	2	2	2	2	2	2	2
285	GCA_021140505	2019	India	human	KL234	OCL1	2	2	2	2	2	2	2	2
286	GCA_021140365	2019	India	human	KL13	OCL1	2	2	2	2	2	2	2	2
287	GCA_021139515	2019	India	human	KL13	OCL1	2	2	2	2	2	2	2	2
288	GCA_021136155	2019	India	human	KL13	OCL1	2	2	2	2	2	2	2	2
289	GCA_021139475	2019	India	human	KL49	OCL1	2	2	2	2	2	2	2	2
290	GCA_021136075	2019	India	human	KL13	OCL1	2	2	2	2	2	2	2	2
291	GCA_021136415	2019	India	human	KL28	OCL1	2	2	2	2	2	2	2	2
292	GCA_021150725	2019	India	human	KL49	OCL1	2	2	2	2	2	2	2	2
293	GCA_021139455	2019	India	human	KL13	OCL1	2	2	2	2	2	2	2	2
294	GCA_021139095	2019	India	human	KL17	OCL1	1	1	1	1	1	5	1	1
295	GCA_021139435	2019	India	human	KL13	OCL1	2	2	2	2	2	2	2	2
296	GCA_021136145	2019	India	human	KL125	OCL1	2	2	2	2	2	2	2	2
297	GCA_021150805	2019	India	human	KL234	OCL1	2	2	2	2	2	2	2	2
298	GCA_021139255	2019	India	human	KL12	OCL1	2	2	2	2	2	2	2	2
299	GCA_021136095	2019	India	human	KL13	OCL1	2	2	2	2	2	2	2	2
300	GCA_021138715	2019	India	human	KL13	OCL1	2	2	2	2	2	2	2	2
301	GCA_021139735	2019	India	human	KL234	OCL1	2	2	2	2	2	2	2	2
302	GCA_021135875	2019	India	human	KL12	OCL1	2	2	2	2	2	2	2	2
303	GCA_021138755	2019	India	human	KL9	OCL1	2	2	2	2	2	2	2	2
304	GCA_021139075	2019	India	human	KL13	OCL1	2	2	2	2	2	2	2	2
305	GCA_021150965	2019	India	human	KL13	OCL1	2	2	2	2	2	2	2	2
306	GCA_021135855	2019	India	human	KL12	OCL1	2	2	2	2	2	2	2	2
307	GCA_021138975	2019	India	human	KL234	OCL1	2	2	2	2	2	2	2	2
308	GCA_021139215	2019	India	human	KL13	OCL1	2	2	2	2	2	2	2	2
309	GCA_021139415	2019	India	human	KL13	OCL1	2	2	2	2	2	2	2	2
310	GCA_021138995	2019	India	human	KL234	OCL5	25	3	3	2	4	7	2	4
311	GCA_021138935	2019	India	human	KL13	OCL1	2	2	2	2	2	2	2	2
312	GCA_021138955	2019	India	human	KL155	OCL1	187	2	2	2	2	2	2	43
313	GCA_021138915	2019	India	human	KL13	OCL1	2	2	2	2	2	2	2	2
314	GCA_021150945	2019	India	human	KL17	OCL1	1	1	1	1	1	5	1	1
315	GCA_021139395	2019	India	human	KL125	OCL1	2	2	2	2	2	2	2	2
316	GCA_021140405	2019	India	human	KL125	OCL1	2	2	2	2	2	2	2	2
317	GCA_021140525	2019	India	human	KL13	OCL1	2	2	2	2	2	2	2	2
318	GCA_021139235	2019	India	human	KL9	OCL1	2	2	2	2	2	2	2	2
319	GCA_021140385	2019	India	human	KL9	OCL1	2	2	2	2	2	2	2	2
320	GCA_021149425	2019	India	human	KL13	OCL1	2	2	2	2	2	2	2	2
321	GCA_021139135	2019	India	human	KL49	OCL2	10	1	3	2	1	4	4	4
322	GCA_021139115	2019	India	human	KL234	OCL5	25	3	3	2	4	7	2	4
323	GCA_021140345	2019	India	human	KL234	OCL5	25	3	3	2	4	7	2	4
324	GCA_021138795	2019	India	human	KL13	OCL1	2	2	2	2	2	2	2	2
325	GCA_021138635	2019	India	human	KL9	OCL1	2	2	2	2	2	2	2	2
326	GCA_021135895	2019	India	human	KL13	OCL1	2	2	2	2	2	2	2	2
327	GCA_021139015	2019	India	human	KL234	OCL5	25	3	3	2	4	7	2	4
328	GCA_021137515	2019	India	human	KL13	OCL1	2	2	2	2	2	2	2	2
329	GCA_021150925	2019	India	human	KL13	OCL1	2	2	2	2	2	2	2	2
330	GCA_021150885	2019	India	human	KL234	OCL1	2	2	2	2	2	2	2	2
331	GCA_021150905	2019	India	human	KL9	OCL1	2	2	2	2	2	2	2	2
332	GCA_021138895	2019	India	human	KL234	OCL1	2	2	2	2	2	2	2	2
333	GCA_021138875	2019	India	human	KL12	OCL1	149	3	12	11	2	14	9	14
334	GCA_021138855	2019	India	human	KL9	OCL1	2	2	2	2	2	2	2	2
335	GCA_021138835	2019	India	human	KL13	OCL1	2	2	2	2	2	2	2	2
336	GCA_021138815	2019	India	human	KL79	OCL1	976	6	3	2	2	9	4	2
337	GCA_001077555	2014	India	human	KL84	OCL6	1545	3	1	7	5	3	1	4
338	GCA_001077965	2015	India	human	KL92	OCL6	1549	246	3	5	26	6	2	3
339	GCA_001077575	2014	India	human	KL9	OCL1	-	3	12	11	2	14	9	2
340	GCA_001077565	2014	India	human	KL93	OCL1	149	3	12	11	2	14	9	14
341	GCA_001535665	2014	India	human	KL2	OCL1	-	2	2	2	251?	2	2	2
342	GCA_001535685	2014	India	human	KL2	OCL1	2	2	2	2	2	2	2	2
343	GCA_001624975	2015	India	human	KL3	OCL1	2	2	2	2	2	2	2	2
344	GCA_001909135	2013	India	human	KL3	OCL1	2	2	2	2	2	2	2	2
345	GCA_001939595	2015	India	human	KL13	OCL1	-	2	2	2	2?	2	2	2
346	GCA_001939605	2016	India	human	KL12	OCL1	2	2	2	2	2	2	2	2
347	GCA_001939665	2015	India	human	KL13	OCL1	2	2	2	2	2	2	2	2
348	GCA_000576535	not collected	India	human	KL3	OCL1	-	2	-	2	2	2	2,2	2
349	GCA_022625185	2019	India	human	KL13	OCL1	2	2	2	2	2	2	2	2
350	GCA_023809625	2020	India	human	KL14	OCL6	126	3	2	7	2	7	1	3
351	GCA_023809705	2020	India	human	KL14	OCL6	126	3	2	7	2	7	1	3
352	GCA_027975905	2005	India	human	KL234	OCL1	2	2	2	2	2	2	2	2
353	GCA_027980255	2005	India	human	KL15	OCL3	1	1	1	1	1	5	1	1
354	GCA_027975935	2005	India	human	KL11	OCL9	494	3	3	2	5	4	1	4
355	GCA_027980265	2005	India	human	KL2	OCL6	150	39	2	2	2	4	27	4
356	GCA_027976085	2005	India	human	KL125	OCL5	94	1	2	2	1	5	1	1
357	GCA_027920125	2022	India	human	KL40	OCL1	2	2	2	2	2	2	2	2
358	GCA_027962065	2022	India	human	KL81	OCL6	-	8	1	5	1	7	1	4
359	GCA_028598935	2022	India	human	KL2	OCL1	2	2	2	2	2	2	2	2
360	GCA_030380785	2019	India	human	KL49	OCL1	2	2	2	2	2	2	2	2
361	GCA_030380765	2019	India	human	KL3	OCL1	2	2	2	2	2	2	2	2
362	GCA_031102765	2023	India	human	KL235	OCL5	622	3	12	11	2	14	4	14
363	GCA_031102805	2023	India	human	KL40	OCL1	2	2	2	2	2	2	2	2
364	GCA_002265555	2015	India	human	KL11	OCL8	49	3	3	6	2	3	1	5
365	GCA_002265675	2015	India	human	KL3	OCL1	2	2	2	2	2	2	2	2
366	GCA_002863545	2013	India	human	KL3	OCL1	-	2	225?	2	2	2	2	2
367	GCA_002762505	2016	India	human	KL13	OCL1	2	2	2	2	2	2	2	2
368	GCA_002762495	2015	India	human	KL13	OCL1	2	2	2	2	2	2	2	2
369	GCA_002762535	2015	India	human	KL13	OCL1	2	2	2	2	2	2	2	2
370	GCA_002762545	2015	India	human	KL13	OCL1	2	2	2	2	2	2	2	2
371	GCA_003627405	2017	India	human	KL12	OCL1	-	2	2	150?	2	2	2	2
372	GCA_003627485	2017	India	human	KL12	OCL1	2	2	2	2	2	2	2	2
373	GCA_003627515	2017	India	human	KL12	OCL1	-	2	2	2	2?	2	2	2
374	GCA_003627455	2017	India	human	KL234	OCL1	2	2	2	2	2	2	2	2
375	GCA_003627465	2017	India	human	KL17	OCL5	1	1	1	1	1	5	1	1
376	GCA_003711945	2017	India	human	KL12	OCL1	-	2	2	2	2?	2	2	2
377	GCA_003711985	2017	India	human	KL234	OCL1	-	2	2	2	2?	2	2	2
378	GCA_003711895	2017	India	human	KL3	OCL1	2	2	2	2	2	2	2	2
379	GCA_003711885	2017	India	human	KL17	OCL5	1	1	1	1	1	5	1	1
380	GCA_003711855	2017	India	human	KL234	OCL1	2	2	2	2	2	2	2	2
381	GCA_003711905	2017	India	human	KL17	OCL1	-	1	1,1	1	1	5	1	1
382	GCA_032302215	2007	India	human	KL59	OCL9	1450	3	49	210	2	5	1	4
383	GCA_032750075	2020	India	human	KL14	OCL5	25	3	3	2	4	7	2	4
384	GCA_032738755	2020	India	human	KL152	OCL1	2	2	2	2	2	2	2	2
385	GCA_032738775	2020	India	human	KL17	OCL1	1	1	1	1	1	5	1	1
386	GCA_032738845	2020	India	human	KL14	OCL5	25	3	3	2	4	7	2	4
387	GCA_032746585	2020	India	human	KL125	OCL1	2	2	2	2	2	2	2	2
388	GCA_032737545	2020	India	human	KL17	OCL1	1	1	1	1	1	5	1	1
389	GCA_032737765	2020	India	human	KL14	OCL5	25	3	3	2	4	7	2	4
390	GCA_032746155	2020	India	human	KL3	OCL1	2	2	2	2	2	2	2	2
391	GCA_032737805	2020	India	human	KL28	OCL1	2	2	2	2	2	2	2	2
392	GCA_032737845	2020	India	human	KL28	OCL1	2	2	2	2	2	2	2	2
393	GCA_032738225	not collected	India	human	KL47	OCL5	164	40	3	7	2	40	4	4
394	GCA_032741555	not collected	India	human	KL47	OCL5	164	40	3	7	2	40	4	4
395	GCA_032750135	not collected	India	human	KL47	OCL5	164	40	3	7	2	40	4	4
396	GCA_032737905	not collected	India	human	KL47	OCL5	164	40	3	7	2	40	4	4
397	GCA_032743255	not collected	India	human	KL47	OCL5	164	40	3	7	2	40	4	4
398	GCA_032745955	2016	India	human	KL72	OCL2	10	1	3	2	1	4	4	4
399	GCA_032741315	2016	India	human	KL158	OCL9	-	3	3	6	1	180	1	36
400	GCA_032742195	2016	India	human	KL9	OCL2	10	1	3	2	1	4	4	4
401	GCA_032737645	2016	India	human	KL241	OCL5	25	3	3	2	4	7	2	4
402	GCA_032737665	2016	India	human	KL158	OCL9	-	3	3	6	1	180	1	36
403	GCA_032745965	2016	India	human	KL91	OCL5	94	1	2	2	1	5	1	1
404	GCA_032737705	2016	India	human	KL15	OCL5	623	1	1	2	1	5	1	1
405	GCA_032737685	2016	India	human	KL234	OCL2	575	1	3	2	1	4	4	92
406	GCA_032738245	2016	India	human	KL234	OCL1	2	2	2	2	2	2	2	2
407	GCA_032737725	2016	India	human	KL91	OCL5	623	1	1	2	1	5	1	1
408	GCA_032749995	2016	India	human	KL234	OCL1	2	2	2	2	2	2	2	2
409	GCA_032741355	2016	India	human	KL3	OCL2	575	1	3	2	1	4	4	92
410	GCA_032461485	2021	India	human	KL235	OCL5	-	5	2	4	2	2	2	2
411	GCA_032461515	2021	India	human	KL13	OCL1	2	2	2	2	2	2	2	2
412	GCA_036531515	2020	India	human	KL14	OCL13	25	3	3	2	4	7	2	4
413	GCA_036531315	2020	India	human	KL17	OCL2	1	1	1	1	1	5	1	1
414	GCA_036531215	2020	India	human	KL13	OCL1	2	2	2	2	2	2	2	2
415	GCA_036531185	2020	India	human	KL152	OCL1	2	2	2	2	2	2	2	2
416	GCA_036530835	2020	India	human	KL152	OCL1	2	2	2	2	2	2	2	2
417	GCA_036530755	2020	India	human	KL152	OCL1	2	2	2	2	2	2	2	2
418	GCA_036530615	2020	India	human	KL17	OCL1	1	1	1	1	1	5	1	1
419	GCA_036530575	2020	India	human	KL17	OCL2	1	1	1	1	1	5	1	1
420	GCA_036530555	2020	India	human	KL14	OCL5	25	3	3	2	4	7	2	4
421	GCA_036530095	2020	India	human	KL125	OCL1	2	2	2	2	2	2	2	2
422	GCA_036529755	2020	India	human	KL17	OCL1	1	1	1	1	1	5	1	1
423	GCA_036529435	2020	India	human	KL14	OCL5	25	3	3	2	4	7	2	4
424	GCA_036529345	2020	India	human	KL3	OCL1	2	2	2	2	2	2	2	2
425	GCA_036529335	2020	India	human	KL28	OCL1	2	2	2	2	2	2	2	2
426	GCA_036529315	2020	India	human	KL28	OCL1	2	2	2	2	2	2	2	2
427	GCA_036529235	not collected	India	human	KL47	OCL5	164	40	3	7	2	40	4	4
428	GCA_036529155	not collected	India	human	KL47	OCL5	164	40	3	7	2	40	4	4
429	GCA_036529135	not collected	India	human	KL47	OCL5	164	40	3	7	2	40	4	4
430	GCA_036529105	not collected	India	human	KL47	OCL5	164	40	3	7	2	40	4	4
431	GCA_036529055	not collected	India	human	KL47	OCL5	164	40	3	7	2	40	4	4
432	GCA_036528515	2016	India	human	KL72	OCL2	10	1	3	2	1	4	4	4
433	GCA_036528475	2016	India	human	KL158	OCL9	-	3	3	6	1	180	1	36
434	GCA_036528495	2016	India	human	KL9	OCL2	10	1	3	2	1	4	4	4
435	GCA_036528415	2016	India	human	KL241	OCL5	25	3	3	2	4	7	2	4
436	GCA_036528435	2016	India	human	KL158	OCL9	-	3	3	6	1	180	1	36
437	GCA_036528425	2016	India	human	KL12	OCL5	1828	3	2	2	2	7	2	2
438	GCA_036528385	2016	India	human	KL91	OCL5	94	1	2	2	1	5	1	1
439	GCA_036528375	2016	India	human	KL15	OCL5	623	1	1	2	1	5	1	1
440	GCA_036528345	2016	India	human	KL234	OCL2	575	1	3	2	1	4	4	92
441	GCA_036528335	2016	India	human	KL234	OCL1	2	2	2	2	2	2	2	2
442	GCA_036528315	2016	India	human	KL91	OCL5	623	1	1	2	1	5	1	1
443	GCA_036528295	2016	India	human	KL234	OCL1	2	2	2	2	2	2	2	2
444	GCA_036528245	2016	India	human	KL234	OCL1	2	2	2	2	2	2	2	2
445	GCA_036528235	2016	India	human	KL3	OCL2	575	1	3	2	1	4	4	92
446	GCA_036528195	2016	India	human	KL9	OCL1	2	2	2	2	2	2	2	2
447	GCA_044130125	2016	India	human	KL12	OCL2	575	1	3	2	1	4	4	92
448	GCA_008709685	not collected	India	human	KL234	OCL2	575	1	3	2	1	4	4	92
449	GCA_008709655	not collected	India	human	KL13	OCL5	25	3	3	2	4	7	2	4
450	GCA_008709595	not collected	India	human	KL241	OCL2	25	3	3	2	4	7	2	4
451	GCA_009428985	not collected	India	human	KL91	OCL5	623	1	1	2	1	5	1	1
452	GCA_008709565	not collected	India	human	KL234	OCL1	2	2	2	2	2	2	2	2
453	GCA_009455505	not collected	India	human	KL54	OCL1	2	2	2	2	2	2	2	2
454	GCA_008709745	not collected	India	human	KL234	OCL1	2	2	2	2	2	2	2	2
455	GCA_008709665	not collected	India	human	KL54	OCL1	2	2	2	2	2	2	2	2
456	GCA_008709675	not collected	India	human	KL49	OCL2	10	1	3	2	1	4	4	4
457	GCA_008709585	not collected	India	human	KL49	OCL2	10	1	3	2	1	4	4	4
458	GCA_004758865	2018	India	human	KL108	OCL2	10	1	3	2	1	4	4	4
459	GCA_004768705	2018	India	human	KL152	OCL5	85	5	2	4	1	3	3	4
460	GCA_005280355	2019	India	human	KL13	OCL1	2	2	2	2	2	2	2	2
461	GCA_005280375	2019	India	human	KL13	OCL1	2	2	2	2	2	2	2	2
462	GCA_005280435	2019	India	human	KL235	OCL5	622	3	12	11	2	14	4	14
463	GCA_005280395	2018	India	human	KL192	OCL2	1512	1	3	10	1	4	1	4
464	GCA_005280415	2018	India	human	KL12	OCL2	575	1	3	2	1	4	4	92
465	GCA_005280675	2019	India	human	KL208	OCL16	285	1	52	2	2	9	4	2
466	GCA_005280695	2018	India	human	KL234	OCL1	2	2	2	2	2	2	2	2
467	GCA_005280715	2018	India	human	KL12	OCL1	2	2	2	2	2	2	2	2
468	GCA_005518095	2018	India	human	KL12	OCL5	25	3	3	2	4	7	2	4
469	GCA_045027055	2017	India	human	KL28	OCL1	149	3	12	11	2	14	9	14
470	GCA_045026715	2017	India	human	KL3	OCL1	2	2	2	2	2	2	2	2
471	GCA_045026675	2017	India	human	KL17	OCL1	1	1	1	1	1	5	1	1
472	GCA_045026615	2017	India	human	KL127	OCL13	25	3	3	2	4	7	2	4
473	GCA_045026655	2017	India	human	KL17	OCL1	1	1	1	1	1	5	1	1
474	GCA_045026695	2017	India	human	KL211	OCL7	-	1	~2	2	2	71	4	60
475	GCA_045026595	2017	India	human	KL42	OCL6	32	1	1	2	2	3	4	4
476	GCA_010179475	2019	India	human	KL13	OCL1	2	2	2	2	2	2	2	2
477	GCA_010179455	2019	India	human	KL13	OCL1	2	2	2	2	2	2	2	2
478	GCA_010179435	2019	India	human	KL13	OCL1	2	2	2	2	2	2	2	2
479	GCA_010179375	2019	India	human	KL13	OCL1	2	2	2	2	2	2	2	2
480	GCA_010179395	2019	India	human	KL125	OCL1	187	2	2	2	2	2	2	43
481	GCA_010179275	2019	India	human	KL49	OCL1	2	2	2	2	2	2	2	2
482	GCA_010179295	2019	India	human	KL12	OCL1	2	2	2	2	2	2	2	2
483	GCA_010179355	2019	India	human	KL13	OCL1	2	2	2	2	2	2	2	2
484	GCA_010179385	2019	India	human	KL13	OCL1	2	2	2	2	2	2	2	2
485	GCA_010179335	2019	India	human	KL234	OCL1	2	2	2	2	2	2	2	2
486	GCA_010179285	2019	India	human	KL234	OCL1	2	2	2	2	2	2	2	2
487	GCA_010179175	2019	India	human	KL13	OCL1	2	2	2	2	2	2	2	2
488	GCA_010179185	2019	India	human	KL13	OCL1	2	2	2	2	2	2	2	2
489	GCA_010179245	2019	India	human	KL12	OCL1	2	2	2	2	2	2	2	2
490	GCA_010179235	2019	India	human	KL234	OCL1	2	2	2	2	2	2	2	2
491	GCA_010179145	2019	India	human	KL14	OCL5	25	3	3	2	4	7	2	4
492	GCA_010179135	2019	India	human	KL13	OCL1	2	2	2	2	2	2	2	2
493	GCA_010179205	2019	India	human	KL49	OCL1	2	2	2	2	2	2	2	2
494	GCA_010179035	2019	India	human	KL13	OCL1	2	2	2	2	2	2	2	2
495	GCA_010179105	2019	India	human	KL234	OCL1	2	2	2	2	2	2	2	2
496	GCA_010179075	2019	India	human	KL3	OCL1	2	2	2	2	2	2	2	2
497	GCA_010179055	2019	India	human	KL234	OCL1	2	2	2	2	2	2	2	2
498	GCA_010179065	2019	India	human	KL13	OCL1	2	2	2	2	2	2	2	2
499	GCA_010178985	2019	India	human	KL13	OCL5	-	2	2	13?	2	2	2	2
500	GCA_010178955	2019	India	human	KL13	OCL1	2	2	2	2	2	2	2	2
501	GCA_010179015	2019	India	human	KL12	OCL1	2	2	2	2	2	2	2	2
502	GCA_010178925	2019	India	human	KL13	OCL1	2	2	2	2	2	2	2	2
503	GCA_010178915	2019	India	human	KL12	OCL5	-	5	2	4	2	2	2	2
504	GCA_010178945	2019	India	human	KL12	OCL1	2	2	2	2	2	2	2	2
505	GCA_010178895	2019	India	human	KL28	OCL1	2	2	2	2	2	2	2	2
506	GCA_010178825	2019	India	human	KL12	OCL1	2	2	2	2	2	2	2	2
507	GCA_010178835	2019	India	human	KL13	OCL1	2	2	2	2	2	2	2	2
508	GCA_010178855	2019	India	human	KL234	OCL1	2	2	2	2	2	2	2	2
509	GCA_010179575	2019	India	human	KL234	OCL1	2	2	2	2	2	2	2	2
510	GCA_010178715	2019	India	human	KL2	OCL1	2	2	2	2	2	2	2	2
511	GCA_010178815	2019	India	human	KL13	OCL1	2	2	2	2	2	2	2	2
512	GCA_010178795	2019	India	human	KL155	OCL1	187	2	2	2	2	2	2	43
513	GCA_010179545	2019	India	human	KL9	OCL1	2	2	2	2	2	2	2	2
514	GCA_010178735	2019	India	human	KL234	OCL1	2	2	2	2	2	2	2	2
515	GCA_010178765	2019	India	human	KL235	OCL1	2	2	2	2	2	2	2	2
516	GCA_010178625	2019	India	human	KL9	OCL1	2	2	2	2	2	2	2	2
517	GCA_010178725	2019	India	human	KL234	OCL1	2	2	2	2	2	2	2	2
518	GCA_010178695	2019	India	human	KL12	OCL1	2	2	2	2	2	2	2	2
519	GCA_010179525	2019	India	human	KL3	OCL5	25	3	3	2	4	7	2	4
520	GCA_010179495	2019	India	human	KL234	OCL1	149	3	12	11	2	14	9	14
521	GCA_010179515	2019	India	human	KL152	OCL1	2	2	2	2	2	2	2	2
522	GCA_010178615	2019	India	human	KL234	OCL1	2	2	2	2	2	2	2	2
523	GCA_010178645	2019	India	human	KL49	OCL1	2	2	2	2	2	2	2	2
524	GCA_010179585	2019	India	human	KL2	OCL1	2	2	2	2	2	2	2	2
525	GCA_010500115	2019	India	human	KL2	OCL1	2	2	2	2	2	2	2	2
526	GCA_010499885	2019	India	human	KL235	OCL1	2	2	2	2	2	2	2	2
527	GCA_010499785	2019	India	human	KL24	OCL7	103	7	3	2	1	7	1	4
528	GCA_010500315	2019	India	human	KL235	OCL1	2	2	2	2	2	2	2	2
529	GCA_010499705	2019	India	human	KL9	OCL1	2	2	2	2	2	2	2	2
530	GCA_010500455	2019	India	human	KL9	OCL2	10	1	3	2	1	4	4	4
531	GCA_010500515	2019	India	human	KL120	OCL1	2	2	2	2	2	2	2	2
532	GCA_010500475	2019	India	human	KL3	OCL1	2	2	2	2	2	2	2	2
533	GCA_010500265	2019	India	human	KL12	OCL1	2	2	2	2	2	2	2	2
534	GCA_010500235	2019	India	human	KL9	OCL2	10	1	3	2	1	4	4	4
535	GCA_010500625	2019	India	human	KL234	OCL1	2	2	2	2	2	2	2	2
536	GCA_010500635	2019	India	human	KL234	OCL1	2	2	2	2	2	2	2	2
537	GCA_010500565	2019	India	human	KL9	OCL2	10	1	3	2	1	4	4	4
538	GCA_010499775	2019	India	human	KL49	OCL2	10	1	3	2	1	4	4	4
539	GCA_010500255	2019	India	human	KL120	OCL1	2	2	2	2	2	2	2	2
540	GCA_010500015	2019	India	human	KL234	OCL1	2	2	2	2	2	2	2	2
541	GCA_010500385	2019	India	human	KL234	OCL1	149	3	12	11	2	14	9	14
542	GCA_010500335	2019	India	human	KL13	OCL1	2	2	2	2	2	2	2	2
543	GCA_010500175	2019	India	human	KL14	OCL5	25	3	3	2	4	7	2	4
544	GCA_010500355	2019	India	human	KL234	OCL1	2	2	2	2	2	2	2	2
545	GCA_010499975	2019	India	human	KL234	OCL1	2	2	2	2	2	2	2	2
546	GCA_010499955	2019	India	human	KL3	OCL1	2	2	2	2	2	2	2	2
547	GCA_010499755	2019	India	human	KL80	OCL7	-	3	3	2	1	5	1	1
548	GCA_010500185	2019	India	human	KL12	OCL1	2	2	2	2	2	2	2	2
549	GCA_010499635	2019	India	human	KL125	OCL1	2	2	2	2	2	2	2	2
550	GCA_010500535	2019	India	human	KL3	OCL1	2	2	2	2	2	2	2	2
551	GCA_010500035	2019	India	human	KL12	OCL1	2	2	2	2	2	2	2	2
552	GCA_010499835	2019	India	human	KL80	OCL7	-	3	3	2	1	5	1	1
553	GCA_010499935	2019	India	human	KL9	OCL1	2	2	2	2	2	2	2	2
554	GCA_010500075	2019	India	human	KL234	OCL1	2	2	2	2	2	2	2	2
555	GCA_010500435	2019	India	human	KL17	OCL5	1	1	1	1	1	5	1	1
556	GCA_010499945	2019	India	human	KL18	OCL4	1278	1	52	2	2	9	4	5
557	GCA_010499735	2019	India	human	KL14	OCL5	25	3	3	2	4	7	2	4
558	GCA_010499675	2019	India	human	KL13	OCL1	2	2	2	2	2	2	2	2
559	GCA_010500155	2019	India	human	KL13	OCL1	2	2	2	2	2	2	2	2
560	GCA_010500645	2019	India	human	KL125	OCL1	2	2	2	2	2	2	2	2
561	GCA_010500125	2019	India	human	KL12	OCL1	2	2	2	2	2	2	2	2
562	GCA_010500545	2019	India	human	KL192	OCL2	1512	1	3	10	1	4	1	4
563	GCA_010500485	2019	India	human	KL13	OCL1	2	2	2	2	2	2	2	2
564	GCA_010500345	2019	India	human	KL22	OCL5	622	3	12	11	2	14	4	14
565	GCA_010500665	2019	India	human	KL192	OCL2	1512	1	3	10	1	4	1	4
566	GCA_010500585	2019	India	human	KL125	OCL1	149	3	12	11	2	14	9	14
567	GCA_010499805	2019	India	human	KL125	OCL1	2	2	2	2	2	2	2	2
568	GCA_010499685	2019	India	human	KL13	OCL1	2	2	2	2	2	2	2	2
569	GCA_010499875	2019	India	human	KL13	OCL1	2	2	2	2	2	2	2	2
570	GCA_010500715	2019	India	human	KL9	OCL1	2	2	2	2	2	2	2	2
571	GCA_010500085	2019	India	human	KL234	OCL1	2	2	2	2	2	2	2	2
572	GCA_010500025	2019	India	human	KL12	OCL1	149	3	12	11	2	14	9	14
573	GCA_010500415	2019	India	human	KL79	OCL1	976	6	3	2	2	9	4	2
574	GCA_011601475	2019	India	human	KL125	OCL1	2	2	2	2	2	2	2	2
575	GCA_011601485	2019	India	human	KL13	OCL1	2	2	2	2	2	2	2	2
576	GCA_011601685	2019	India	human	KL9	OCL18	2	2	2	2	2	2	2	2
577	GCA_011601525	2019	India	human	KL125	OCL1	2	2	2	2	2	2	2	2
578	GCA_011601455	2019	India	human	KL3	OCL1	52	3	2	2	7	9	1	5
579	GCA_011601425	2019	India	human	KL3	OCL1	52	3	2	2	7	9	1	5
580	GCA_011601445	2019	India	human	KL234	OCL1	2	2	2	2	2	2	2	2
581	GCA_011601365	2019	India	human	KL12	OCL1	149	3	12	11	2	14	9	14
582	GCA_011601385	2019	India	human	KL234	OCL1	2	2	2	2	2	2	2	2
583	GCA_011602125	2019	India	human	KL13	OCL1	2	2	2	2	2	2	2	2
584	GCA_011602055	2019	India	human	KL13	OCL1	2	2	2	2	2	2	2	2
585	GCA_011602095	2019	India	human	KL13	OCL1	2	2	2	2	2	2	2	2
586	GCA_011602045	2019	India	human	KL234	OCL1	2	2	2	2	2	2	2	2
587	GCA_011601665	2019	India	human	KL234	OCL1	2	2	2	2	2	2	2	2
588	GCA_011601695	2019	India	human	KL13	OCL1	2	2	2	2	2	2	2	2
589	GCA_011601645	2019	India	human	KL234	OCL1	2	2	2	2	2	2	2	2
590	GCA_011601625	2019	India	human	KL234	OCL1	2	2	2	2	2	2	2	2
591	GCA_011601555	2019	India	human	KL13	OCL1	2	2	2	2	2	2	2	2
592	GCA_011601585	2019	India	human	KL234	OCL1	2	2	2	2	2	2	2	2
593	GCA_011601575	2019	India	human	KL13	OCL1	2	2	2	2	2	2	2	2
594	GCA_011601545	2019	India	human	KL234	OCL5	25	3	3	2	4	7	2	4
595	GCA_011601935	2019	India	human	KL13	OCL1	2	2	2	2	2	2	2	2
596	GCA_011602145	2019	India	human	KL13	OCL1	2	2	2	2	2	2	2	2
597	GCA_011601785	2019	India	human	KL13	OCL1	2	2	2	2	2	2	2	2
598	GCA_011601985	2019	India	human	KL13	OCL1	2	2	2	2	2	2	2	2
599	GCA_011601765	2019	India	human	KL13	OCL1	2	2	2	2	2	2	2	2
600	GCA_011601865	2019	India	human	KL13	OCL1	2	2	2	2	2	2	2	2
601	GCA_011601805	2019	India	human	KL13	OCL1	2	2	2	2	2	2	2	2
602	GCA_011601815	2019	India	human	KL234	OCL5	25	3	3	2	4	7	2	4
603	GCA_011601845	2019	India	human	KL9	OCL1	2	2	2	2	2	2	2	2
604	GCA_011601735	2019	India	human	KL9	OCL1	2	2	2	2	2	2	2	2
605	GCA_011601725	2019	India	human	KL234	OCL5	25	3	3	2	4	7	2	4
606	GCA_011601965	2019	India	human	KL9	OCL1	2	2	2	2	2	2	2	2
607	GCA_011601975	2019	India	human	KL9	OCL1	2	2	2	2	2	2	2	2
608	GCA_011601925	2019	India	human	KL9	OCL1	2	2	2	2	2	2	2	2
609	GCA_011601875	2019	India	human	KL13	OCL1	2	2	2	2	2	2	2	2
610	GCA_011601885	2019	India	human	KL13	OCL1	2	2	2	2	2	2	2	2
611	GCA_011602305	2019	India	human	KL9	OCL1	2	2	2	2	2	2	2	2
612	GCA_011602255	2019	India	human	KL125	OCL1	2	2	2	2	2	2	2	2
613	GCA_011602285	2019	India	human	KL13	OCL1	2	2	2	2	2	2	2	2
614	GCA_011602235	2019	India	human	KL13	OCL1	2	2	2	2	2	2	2	2
615	GCA_011602155	2019	India	human	KL9	OCL1	2	2	2	2	2	2	2	2
616	GCA_011602225	2019	India	human	KL13	OCL1	2	2	2	2	2	2	2	2
617	GCA_011602205	2019	India	human	KL13	OCL1	2	2	2	2	2	2	2	2
618	GCA_011602405	2019	India	human	KL13	OCL1	2	2	2	2	2	2	2	2
619	GCA_011745885	2019	India	human	KL9	OCL1	2	2	2	2	2	2	2	2
620	GCA_011602165	2019	India	human	KL125	OCL1	149	3	12	11	2	14	9	14
621	GCA_011603945	2019	India	human	KL125	OCL1	2	2	2	2	2	2	2	2
622	GCA_011603845	2019	India	human	KL13	OCL1	2	2	2	2	2	2	2	2
623	GCA_011603905	2019	India	human	KL13	OCL1	2	2	2	2	2	2	2	2
624	GCA_011603835	2019	India	human	KL13	OCL1	2	2	2	2	2	2	2	2
625	GCA_011603855	2019	India	human	KL234	OCL1	2	2	2	2	2	2	2	2
626	GCA_011603825	2019	India	human	KL13	OCL1	2	2	2	2	2	2	2	2
627	GCA_011603805	2019	India	human	KL13	OCL1	2	2	2	2	2	2	2	2
628	GCA_011603775	2019	India	human	KL13	OCL1	2	2	2	2	2	2	2	2
629	GCA_011603705	2019	India	human	KL49	OCL1	2	2	2	2	2	2	2	2
630	GCA_011603725	2019	India	human	KL13	OCL1	2	2	2	2	2	2	2	2
631	GCA_011603765	2019	India	human	KL28	OCL1	2	2	2	2	2	2	2	2
632	GCA_011603245	2019	India	human	KL49	OCL1	2	2	2	2	2	2	2	2
633	GCA_011603475	2019	India	human	KL13	OCL1	2	2	2	2	2	2	2	2
634	GCA_011603925	2019	India	human	KL17	OCL1	1	1	1	1	1	5	1	1
635	GCA_011603445	2019	India	human	KL13	OCL1	2	2	2	2	2	2	2	2
636	GCA_011602745	2019	India	human	KL12	OCL1	2	2	2	2	2	2	2	2
637	GCA_011603965	2019	India	human	KL234	OCL1	2	2	2	2	2	2	2	2
638	GCA_011603735	2019	India	human	KL12	OCL1	2	2	2	2	2	2	2	2
639	GCA_011602675	2019	India	human	KL13	OCL1	2	2	2	2	2	2	2	2
640	GCA_011602655	2019	India	human	KL13	OCL1	2	2	2	2	2	2	2	2
641	GCA_011603685	2019	India	human	KL234	OCL1	2	2	2	2	2	2	2	2
642	GCA_011602645	2019	India	human	KL12	OCL1	2	2	2	2	2	2	2	2
643	GCA_011603645	2019	India	human	KL13	OCL1	2	2	2	2	2	2	2	2
644	GCA_011603595	2019	India	human	KL13	OCL1	2	2	2	2	2	2	2	2
645	GCA_011602725	2019	India	human	KL234	OCL1	2	2	2	2	2	2	2	2
646	GCA_011603625	2019	India	human	KL13	OCL1	2	2	2	2	2	2	2	2
647	GCA_011602685	2019	India	human	KL13	OCL1	2	2	2	2	2	2	2	2
648	GCA_011603635	2019	India	human	KL13	OCL1	2	2	2	2	2	2	2	2
649	GCA_011603585	2019	India	human	KL234	OCL5	25	3	3	2	4	7	2	4
650	GCA_011603545	2019	India	human	KL13	OCL1	2	2	2	2	2	2	2	2
651	GCA_011603535	2019	India	human	KL155	OCL1	187	2	2	2	2	2	2	43
652	GCA_011602625	2019	India	human	KL13	OCL1	2	2	2	2	2	2	2	2
653	GCA_011603485	2019	India	human	KL17	OCL1	1	1	1	1	1	5	1	1
654	GCA_011602755	2019	India	human	KL125	OCL1	2	2	2	2	2	2	2	2
655	GCA_011603525	2019	India	human	KL125	OCL1	2	2	2	2	2	2	2	2
656	GCA_011603415	2019	India	human	KL9	OCL1	2	2	2	2	2	2	2	2
657	GCA_011603405	2019	India	human	KL13	OCL1	2	2	2	2	2	2	2	2
658	GCA_011602535	2019	India	human	KL49	OCL2	10	1	3	2	1	4	4	4
659	GCA_011603385	2019	India	human	KL234	OCL5	25	3	3	2	4	7	2	4
660	GCA_011602545	2019	India	human	KL9	OCL1	2	2	2	2	2	2	2	2
661	GCA_011603345	2019	India	human	KL13	OCL1	2	2	2	2	2	2	2	2
662	GCA_011603295	2019	India	human	KL234	OCL5	-	3	3	2	4	7	2	59?
663	GCA_011603355	2019	India	human	KL13	OCL1	2	2	2	2	2	2	2	2
664	GCA_011603305	2019	India	human	KL13	OCL1	2	2	2	2	2	2	2	2
665	GCA_011603455	2019	India	human	KL234	OCL1	2	2	2	2	2	2	2	2
666	GCA_012934905	2019	India	human	KL3	OCL5	25	3	3	2	4	7	2	4
667	GCA_012934925	2019	India	human	KL13	OCL1	2	2	2	2	2	2	2	2
668	GCA_012934945	2019	India	human	KL2	OCL1	2	2	2	2	2	2	2	2
669	GCA_012934965	2019	India	human	KL49	OCL1	2	2	2	2	2	2	2	2
670	GCA_012935145	2019	India	human	KL9	OCL1	2	2	2	2	2	2	2	2
671	GCA_012934985	2019	India	human	KL3	OCL1	2	2	2	2	2	2	2	2
672	GCA_012935165	2019	India	human	KL12	OCL1	2	2	2	2	2	2	2	2
673	GCA_012935005	2019	India	human	KL17	OCL5	1	1	1	1	1	5	1	1
674	GCA_012935185	2019	India	human	KL3	OCL1	2	2	2	2	2	2	2	2
675	GCA_012935025	2019	India	human	KL12	OCL1	2	2	2	2	2	2	2	2
676	GCA_012935045	2019	India	human	KL120	OCL1	2	2	2	2	2	2	2	2
677	GCA_012935065	2019	India	human	KL3	OCL1	2	2	2	2	2	2	2	2
678	GCA_012935085	2019	India	human	KL9	OCL2	10	1	3	2	1	4	4	4
679	GCA_012935105	2019	India	human	KL9	OCL2	10	1	3	2	1	4	4	4
680	GCA_012935125	2019	India	human	KL49	OCL2	10	1	3	2	1	4	4	4
681	GCA_017639875	2020	India	human	KL12	OCL1	622	3	12	11	2	14	4	14
682	GCA_017742855	2020	India	human	KL12	OCL1	622	3	12	11	2	14	4	14
683	GCA_017723975	2020	India	human	KL12	OCL1	622	3	12	11	2	14	4	14
684	GCA_017724115	2020	India	human	KL12	OCL1	622	3	12	11	2	14	4	14
685	GCA_017724155	2020	India	human	KL12	OCL1	622	3	12	11	2	14	4	14
686	GCA_017724195	2020	India	human	KL12	OCL1	622	3	12	11	2	14	4	14
687	GCA_017724215	2020	India	human	KL12	OCL1	622	3	12	11	2	14	4	14
688	GCA_017726495	2020	India	human	KL12	OCL1	622	3	12	11	2	14	4	14
689	GCA_017726555	2020	India	human	KL12	OCL1	622	3	12	11	2	14	4	14
690	GCA_017726575	2020	India	human	KL9	OCL2	374	3	2	2	2	3	4	4
691	GCA_019428805	2018	India	human	KL49	OCL1	2	2	2	2	2	2	2	2
692	GCA_020906565	2018	Germany	human	KL2	OCL1	2	2	2	2	2	2	2	2
693	GCA_001584465	2012	Germany	human	KL17	OCL1	1	1	1	1	1	5	1	1
694	GCA_001584475	2012	Germany	human	KL152	OCL1	2	2	2	2	2	2	2	2
695	GCA_001584485	2012	Germany	human	KL152	OCL1	2	2	2	2	2	2	2	2
696	GCA_001007815	2007	Germany	human	KL130	OCL5	25	3	3	2	4	7	2	4
697	GCA_001704695	2011	Germany	human	KL1	OCL1	1	1	1	1	1	5	1	1
698	GCA_001704685	2014	Germany	human	KL3	OCL1	2	2	2	2	2	2	2	2
699	GCA_000453885	2006	Germany	human	KL15	OCL3	1	1	1	1	1	5	1	1
700	GCA_021899715	2018	Germany	human	KL130	OCL5	25	3	3	2	4	7	2	4
701	GCA_024803405	2013	Germany	human	KL9	OCL1	2	2	2	2	2	2	2	2
702	GCA_024803205	2013	Germany	human	KL17	OCL1	3	3	3	2	2	3	1	3
703	GCA_024749785	not collected	Germany	human	KL40	OCL2	636	2	1	2	2	2	1	1
704	GCA_024749765	not collected	Germany	human	KL40	OCL2	636	2	1	2	2	2	1	1
705	GCA_024749745	not collected	Germany	human	KL40	OCL2	636	2	1	2	2	2	1	1
706	GCA_024749725	not collected	Germany	human	KL40	OCL2	636	2	1	2	2	2	1	1
707	GCA_024749705	not collected	Germany	human	KL40	OCL2	636	2	1	2	2	2	1	1
708	GCA_024749685	not collected	Germany	human	KL3	OCL1	2	2	2	2	2	2	2	2
709	GCA_024749665	not collected	Germany	human	KL40	OCL2	636	2	1	2	2	2	1	1
710	GCA_024749645	not collected	Germany	human	KL170	OCL6	268	3	2	2	2	3	1	5
711	GCA_024749625	not collected	Germany	human	KL6	OCL6	32	1	1	2	2	3	4	4
712	GCA_024749605	not collected	Germany	human	KL81	OCL6	54	12	3	18	2	17	4	5
713	GCA_024749405	not collected	Germany	human	KL229	OCL21	33	3	5	7	1	7	1	4
714	GCA_024749585	not collected	Germany	human	KL211	OCL1	867	3	2	2	2	3	4	127
715	GCA_024749425	not collected	Germany	human	KL48	OCL6	193	3	1	7	1	7	2	4
716	GCA_024749565	not collected	Germany	human	KL3	OCL1	2	2	2	2	2	2	2	2
717	GCA_024749545	not collected	Germany	human	KL9	OCL1	2	2	2	2	2	2	2	2
718	GCA_024749485	not collected	Germany	human	KL20	OCL4	1	1	1	1	1	5	1	1
719	GCA_024749525	not collected	Germany	human	KL24	OCL7	103	7	3	2	1	7	1	4
720	GCA_024749465	not collected	Germany	human	KL81	OCL6	85	5	2	4	1	3	3	4
721	GCA_024749385	not collected	Germany	human	KL32	OCL1	1	1	1	1	1	5	1	1
722	GCA_024749505	not collected	Germany	human	KL101	OCL5	58	13	4	2	2	7	1	2
723	GCA_024749445	not collected	Germany	human	KL15	OCL1	400	3	3	55	2	66	1	5
724	GCA_026087915	2013	Germany	human	KL51	OCL1	1112	26	3	2	52	15	1	4
725	GCA_025889315	2022	Germany	human	KL2	OCL1	78	25	3	6	2	28	1	29
726	GCA_025888675	2022	Germany	human	KL2	OCL1	78	25	3	6	2	28	1	29
727	GCA_025889395	2022	Germany	human	KL77	OCL1	-	25	3	6	~2	28	1	29
728	GCA_025888635	2022	Germany	human	KL125	OCL1	2	2	2	2	2	2	2	2
729	GCA_025891175	2022	Germany	human	KL77	OCL1	78	25	3	6	2	28	1	29
730	GCA_026358355	2011	Germany	human	KL77	OCL5	2	2	2	2	2	2	2	2
731	GCA_026329855	2012	Germany	human	KL2	OCL1	2	2	2	2	2	2	2	2
732	GCA_026357455	2012	Germany	human	KL2	OCL1	604	2	2	2	55	2	2	2
733	GCA_026357475	2013	Germany	human	KL49	OCL1	570	2	2	2	2	2	2	4
734	GCA_026357495	2014	Germany	human	KL7	OCL1	2	2	2	2	2	2	2	2
735	GCA_026330095	2014	Germany	human	KL40	OCL1	2	2	2	2	2	2	2	2
736	GCA_026356335	2014	Germany	human	KL120	OCL1	2	2	2	2	2	2	2	2
737	GCA_026362735	2015	Germany	human	KL3	OCL1	2	2	2	2	2	2	2	2
738	GCA_026330155	2015	Germany	human	KL40	OCL1	2	2	2	2	2	2	2	2
739	GCA_026357515	2016	Germany	human	KL3	OCL1	2	2	2	2	2	2	2	2
740	GCA_026357435	2016	Germany	human	KL77	OCL1	604	2	2	2	55	2	2	2
741	GCA_026329935	2017	Germany	human	KL9	OCL1	2	2	2	2	2	2	2	2
742	GCA_026329975	2017	Germany	human	KL9	OCL1	2	2	2	2	2	2	2	2
743	GCA_026358315	2007	Germany	human	KL49	OCL1	2	2	2	2	2	2	2	2
744	GCA_028438855	2013	Germany	human	KL205	OCL7	-	3	5	421	2	4	1	8
745	GCA_028438825	2013	Germany	human	KL29	OCL8	241	40	3	15	2	40	4	4
746	GCA_028438735	2013	Germany	human	KL2	OCL1	2	2	2	2	2	2	2	2
747	GCA_028438745	2013	Germany	human	KL158	OCL9	106	3	3	16	1	13	1	1
748	GCA_028438705	2013	Germany	human	KL52	OCL9	-	3	2	422	1	180	2	135
749	GCA_028438785	2013	Germany	human	KL1	OCL1	-	1	63	7	2	71	4	14
750	GCA_028438685	2013	Germany	human	KL61	OCL15	1829	6	2	2	2	9	4	4
751	GCA_028438665	2013	Germany	human	KL137	OCL12	-	3	1	10	2	71	83	36
752	GCA_028438625	2013	Germany	human	KL83	OCL9	40	1	2	2	2	5	1	14
753	GCA_028438575	2013	Germany	human	KL8	OCL2	23	1	3	10	1	4	4	4
754	GCA_028438525	2019	Germany	human	KL1	OCL1	-	478	63	2	2	102	4	3
755	GCA_028438455	2019	Germany	human	KL16	OCL22	-	1	197	13	6	18	1	4
756	GCA_028438465	2019	Germany	human	KL229	OCL6	-	3	3	2	1	75	1	4
757	GCA_028438445	2017	Germany	human	KL47	OCL2	108	35	1	11	7	9	25	2
758	GCA_028438425	2017	Germany	human	KL183	OCL2	1230	3	2	148	1	51	1	5
759	GCA_028438405	2017	Germany	human	KL112	OCL9	494	3	3	2	5	4	1	4
760	GCA_028438325	2019	Germany	human	KL120	OCL1	932	1	78	2	2	73	4	5
761	GCA_028438375	2019	Germany	human	KL58	OCL6	154	3	41	6	1	3	4	5
762	GCA_028438355	2019	Germany	human	KL15	OCL1	-	1	2	2	2	4	8	5
763	GCA_028438335	2019	Germany	human	KL106	OCL9	-	3	3	5	2	13	1	15
764	GCA_028438305	2019	Germany	human	KL61	OCL1	-	3	2	2	34	5	1	14
765	GCA_028438225	2019	Germany	human	KL14	OCL22	935	3	16	2	5	4	2	135
766	GCA_028438235	2019	Germany	human	KL16	OCL22	-	1	197	13	6	18	1	4
767	GCA_028438255	2019	Germany	human	KL65	OCL1	118	35	2	11	2	9	1	2
768	GCA_028438265	2020	Germany	human	KL5	OCL1	-	3	3	2	1	15	4	14
769	GCA_030755895	2019	Germany	human	KL4	OCL1	570	2	2	2	2	2	2	4
770	GCA_030755605	2020	Germany	human	KL152	OCL1	570	2	2	2	2	2	2	4
771	GCA_003296225	not collected	Germany	human	KL40	OCL2	1	1	1	1	1	5	1	1
772	GCA_034422775	2017	Germany	human	KL40	OCL3	1	1	1	1	1	5	1	1
773	GCA_034422815	2017	Germany	human	KL152	OCL5	85	5	2	4	1	3	3	4
774	GCA_036589425	1962	Germany	human	KL81	OCL6	54	12	3	18	2	17	4	5
775	GCA_036038945	2021	Germany	human	KL234	OCL2	2	2	2	2	2	2	2	2
776	GCA_036038695	2021	Germany	human	KL234	OCL2	2	2	2	2	2	2	2	2
777	GCA_036038495	2021	Germany	human	KL107	OCL3	2207	1	425	6	2	482	1	2
778	GCA_036038135	2021	Germany	human	KL234	OCL2	2	2	2	2	2	2	2	2
779	GCA_036036565	2021	Germany	human	KL234	OCL2	2	2	2	2	2	2	2	2
780	GCA_038434155	2023	Germany	human	KL91	OCL5	19	1	2	1	1	5	1	1
781	GCA_038434105	2003	Germany	human	KL1	OCL5	19	1	2	1	1	5	1	1
782	GCA_038434095	2003	Germany	human	KL1	OCL5	19	1	2	1	1	5	1	1
783	GCA_038435095	2003	Germany	human	KL1	OCL5	19	1	2	1	1	5	1	1
784	GCA_038434855	2003	Germany	human	KL15	OCL7	19	1	2	1	1	5	1	1
785	GCA_038434955	2003	Germany	human	KL1	OCL5	19	1	2	1	1	5	1	1
786	GCA_038434875	2004	Germany	human	KL15	OCL1	19	1	2	1	1	5	1	1
787	GCA_038435015	2004	Germany	human	KL15	OCL1	19	1	2	1	1	5	1	1
788	GCA_038434935	2003	Germany	human	KL15	OCL1	19	1	2	1	1	5	1	1
789	GCA_038434895	2003	Germany	human	KL91	OCL5	19	1	2	1	1	5	1	1
790	GCA_038433905	2003	Germany	human	KL15	OCL1	19	1	2	1	1	5	1	1
791	GCA_038433785	2003	Germany	human	KL15	OCL1	19	1	2	1	1	5	1	1
792	GCA_038433775	2003	Germany	human	KL15	OCL1	19	1	2	1	1	5	1	1
793	GCA_038434835	2003	Germany	human	KL15	OCL1	19	1	2	1	1	5	1	1
794	GCA_038434005	2003	Germany	human	KL15	OCL1	19	1	2	1	1	5	1	1
795	GCA_038435185	2003	Germany	human	KL15	OCL1	19	1	2	1	1	5	1	1
796	GCA_038434755	2003	Germany	human	KL91	OCL5	19	1	2	1	1	5	1	1
797	GCA_038434735	2003	Germany	human	KL91	OCL5	19	1	2	1	1	5	1	1
798	GCA_038434775	2004	Germany	human	KL15	OCL1	19	1	2	1	1	5	1	1
799	GCA_038433665	2004	Germany	human	KL91	OCL5	19	1	2	1	1	5	1	1
800	GCA_038441045	2004	Germany	human	KL15	OCL1	19	1	2	1	1	5	1	1
801	GCA_038433875	2004	Germany	human	KL15	OCL1	19	1	2	1	1	5	1	1
802	GCA_038433475	2004	Germany	human	KL15	OCL1	19	1	2	1	1	5	1	1
803	GCA_038433975	2004	Germany	human	KL15	OCL1	19	1	2	1	1	5	1	1
804	GCA_038434795	2004	Germany	human	KL91	OCL5	19	1	2	1	1	5	1	1
805	GCA_038434675	2004	Germany	human	KL91	OCL5	19	1	2	1	1	5	1	1
806	GCA_038434715	2004	Germany	human	KL15	OCL1	19	1	2	1	1	5	1	1
807	GCA_038433855	2006	Germany	human	KL15	OCL1	19	1	2	1	1	5	1	1
808	GCA_038433535	2006	Germany	human	KL15	OCL1	19	1	2	1	1	5	1	1
809	GCA_038434025	2006	Germany	human	KL15	OCL1	19	1	2	1	1	5	1	1
810	GCA_038434015	2006	Germany	human	KL15	OCL1	19	1	2	1	1	5	1	1
811	GCA_038433985	2006	Germany	human	KL15	OCL1	19	1	2	1	1	5	1	1
812	GCA_038433915	2006	Germany	human	KL15	OCL1	19	1	2	1	1	5	1	1
813	GCA_038433625	2006	Germany	human	KL15	OCL1	19	1	2	1	1	5	1	1
814	GCA_038433825	2009	Germany	human	KL91	OCL5	19	1	2	1	1	5	1	1
815	GCA_038433895	2003	Germany	human	KL15	OCL1	19	1	2	1	1	5	1	1
816	GCA_038433885	2003	Germany	human	KL15	OCL1	19	1	2	1	1	5	1	1
817	GCA_043266265	2022	Germany	human	KL125	OCL1	78	25	3	6	2	28	1	29
818	GCA_043265845	2022	Germany	human	KL235	OCL1	2	2	2	2	2	2	2	2
819	GCA_043265505	2017	Germany	human	KL2	OCL1	78	25	3	6	2	28	1	29
820	GCA_043265565	2018	Germany	human	KL3	OCL1	78	25	3	6	2	28	1	29
821	GCA_043265445	2019	Germany	human	KL235	OCL1	2	2	2	2	2	2	2	2
822	GCA_043265385	2022	Germany	human	KL235	OCL1	2	2	2	2	2	2	2	2
823	GCA_043265455	2022	Germany	human	KL235	OCL1	2	2	2	2	2	2	2	2
824	GCA_043265365	2022	Germany	human	KL3	OCL1	78	25	3	6	2	28	1	29
825	GCA_043265345	2022	Germany	human	KL235	OCL1	2	2	2	2	2	2	2	2
826	GCA_043265265	2022	Germany	human	KL125	OCL1	78	25	3	6	2	28	1	29
827	GCA_043265245	2022	Germany	human	KL125	OCL1	78	25	3	6	2	28	1	29
828	GCA_043265225	2022	Germany	human	KL125	OCL1	78	25	3	6	2	28	1	29
829	GCA_043265165	2022	Germany	human	KL235	OCL1	2	2	2	2	2	2	2	2
830	GCA_043265145	2022	Germany	human	KL125	OCL1	78	25	3	6	2	28	1	29
831	GCA_043265105	2022	Germany	human	KL125	OCL1	78	25	3	6	2	28	1	29
832	GCA_043265085	2022	Germany	human	KL125	OCL1	78	25	3	6	2	28	1	29
833	GCA_043265025	2022	Germany	human	KL3	OCL1	78	25	3	6	2	28	1	29
834	GCA_043264975	2022	Germany	human	KL235	OCL1	2	2	2	2	2	2	2	2
835	GCA_043264945	2022	Germany	human	KL15	OCL1	400	3	3	55	2	66	1	5
836	GCA_043264885	2022	Germany	human	KL3	OCL1	78	25	3	6	2	28	1	29
837	GCA_043264915	2022	Germany	human	KL235	OCL1	2	2	2	2	2	2	2	2
838	GCA_043264865	2022	Germany	human	KL125	OCL1	78	25	3	6	2	28	1	29
839	GCA_043264805	2022	Germany	human	KL235	OCL1	2	2	2	2	2	2	2	2
840	GCA_043264765	2022	Germany	human	KL125	OCL1	78	25	3	6	2	28	1	29
841	GCA_043264725	2022	Germany	human	KL15	OCL1	400	3	3	55	2	66	1	5
842	GCA_043264745	2022	Germany	human	KL235	OCL1	2	2	2	2	2	2	2	2
843	GCA_043264645	2022	Germany	human	KL235	OCL1	2	2	2	2	2	2	2	2
844	GCA_043264585	2022	Germany	human	KL15	OCL1	400	3	3	55	2	66	1	5
845	GCA_043264605	2022	Germany	human	KL235	OCL1	2	2	2	2	2	2	2	2
846	GCA_043264485	2022	Germany	human	KL235	OCL1	2	2	2	2	2	2	2	2
847	GCA_043264545	2022	Germany	human	KL2	OCL1	78	25	3	6	2	28	1	29
848	GCA_043264525	2022	Germany	human	KL125	OCL1	78	25	3	6	2	28	1	29
849	GCA_043264405	2022	Germany	human	KL125	OCL1	78	25	3	6	2	28	1	29
850	GCA_043264445	2022	Germany	human	KL235	OCL1	2	2	2	2	2	2	2	2
851	GCA_043264365	2023	Germany	human	KL235	OCL1	2	2	2	2	2	2	2	2
852	GCA_043264085	2018	Germany	human	KL125	OCL1	2	2	2	2	2	2	2	2
853	GCA_043263985	2019	Germany	human	KL3	OCL1	78	25	3	6	2	28	1	29
854	GCA_043264005	2020	Germany	human	KL40	OCL1	2	2	2	2	2	2	2	2
855	GCA_043264065	2022	Germany	human	KL77	OCL1	78	25	3	6	2	28	1	29
856	GCA_043263965	2022	Germany	human	KL15	OCL1	400	3	3	55	2	66	1	5
857	GCA_043263945	2022	Germany	human	KL125	OCL1	-	25	3	6	2	2	1	29
858	GCA_043263865	2022	Germany	human	KL15	OCL1	400	3	3	55	2	66	1	5
859	GCA_043263845	2022	Germany	human	KL4	OCL1	1	1	1	1	1	5	1	1
860	GCA_043263885	2022	Germany	human	KL15	OCL1	400	3	3	55	2	66	1	5
861	GCA_043263805	2022	Germany	human	KL91	OCL1	1077	25	3	6	2	28	1	2
862	GCA_043263705	2021	Germany	human	KL77	OCL1	78	25	3	6	2	28	1	29
863	GCA_043263745	2022	Germany	human	KL1	OCL1	1	1	1	1	1	5	1	1
864	GCA_043263685	2022	Germany	human	KL147	OCL5	19	1	2	1	1	5	1	1
865	GCA_043263665	2022	Germany	human	KL9	OCL1	2	2	2	2	2	2	2	2
866	GCA_043263625	2022	Germany	human	KL125	OCL1	2	2	2	2	2	2	2	2
867	GCA_043263565	2022	Germany	human	KL91	OCL1	1077	25	3	6	2	28	1	2
868	GCA_043263525	2022	Germany	human	KL9	OCL7	15	6	6	8	2	3	5	4
869	GCA_043263485	2022	Germany	human	KL77	OCL1	78	25	3	6	2	28	1	29
870	GCA_043263445	2022	Germany	human	KL91	OCL5	19	1	2	1	1	5	1	1
871	GCA_043263455	2022	Germany	human	KL4	OCL1	1	1	1	1	1	5	1	1
872	GCA_043263405	2022	Germany	human	KL14	OCL6	25	3	3	2	4	7	2	4
873	GCA_043263345	2022	Germany	human	KL40	OCL1	1077	25	3	6	2	28	1	2
874	GCA_043263265	2022	Germany	human	KL147	OCL13	19	1	2	1	1	5	1	1
875	GCA_043263205	2022	Germany	human	KL125	OCL1	78	25	3	6	2	28	1	29
876	GCA_043263285	2022	Germany	human	KL125	OCL1	78	25	3	6	2	28	1	29
877	GCA_043263245	2022	Germany	human	KL15	OCL1	400	3	3	55	2	66	1	5
878	GCA_043263185	2022	Germany	human	KL147	OCL13	19	1	2	1	1	5	1	1
879	GCA_043263105	2022	Germany	human	KL235	OCL1	2	2	2	2	2	2	2	2
880	GCA_043263065	2022	Germany	human	KL15	OCL13	19	1	2	1	1	5	1	1
881	GCA_043263085	2022	Germany	human	KL91	OCL1	1077	25	3	6	2	28	1	2
882	GCA_043263045	2022	Germany	human	KL3	OCL1	2	2	2	2	2	2	2	2
883	GCA_043262965	2022	Germany	human	KL91	OCL5	19	1	2	1	1	5	1	1
884	GCA_043262985	2017	Germany	human	KL4	OCL1	1	1	1	1	1	5	1	1
885	GCA_043259725	2022	Germany	human	KL235	OCL1	2	2	2	2	2	2	2	2
886	GCA_043259605	2022	Germany	human	KL91	OCL5	19	1	2	1	1	5	1	1
887	GCA_005819515	2013	Germany	human	KL7	OCL1	2	2	2	2	2	2	2	2
888	GCA_005819765	2013	Germany	human	KL3	OCL1	2	2	2	2	2	2	2	2
889	GCA_005819535	2013	Germany	human	KL3	OCL1	2	2	2	2	2	2	2	2
890	GCA_005819735	2013	Germany	human	KL91	OCL5	315	1	56	1	1	5	1	1
891	GCA_005819545	2015	Germany	human	KL3	OCL1	2	2	2	2	2	2	2	2
892	GCA_005819505	2015	Germany	human	KL40	OCL2	636	2	1	2	2	2	1	1
893	GCA_005819445	2015	Germany	human	KL25	OCL1	2	2	2	2	2	2	2	2
894	GCA_005819725	2015	Germany	human	KL2	OCL1	2	2	2	2	2	2	2	2
895	GCA_005819755	2012/2015	Germany	human	KL3	OCL1	2	2	2	2	2	2	2	2
896	GCA_005819475	2013	Germany	human	KL10	OCL5	113	3	3	3	4	7	4	4
897	GCA_005819425	2014	Germany	human	KL52	OCL1	2	2	2	2	2	2	2	2
898	GCA_005819415	2012	Germany	human	KL152	OCL1	2	2	2	2	2	2	2	2
899	GCA_005819405	2014	Germany	human	KL3	OCL1	2	2	2	2	2	2	2	2
900	GCA_005819375	2012	Germany	human	KL128	OCL1	2	2	2	2	2	2	2	2
901	GCA_005819705	2015	Germany	human	KL152	OCL1	2	2	2	2	2	2	2	2
902	GCA_005819685	2015	Germany	human	KL152	OCL6	85	5	2	4	1	3	3	4
903	GCA_005819365	2013	Germany	human	KL10	OCL5	113	3	3	3	4	7	4	4
904	GCA_005819625	2013	Germany	human	KL2	OCL1	2	2	2	2	2	2	2	2
905	GCA_005819325	2013	Germany	human	KL2	OCL1	2	2	2	2	2	2	2	2
906	GCA_005819305	2013	Germany	human	KL152	OCL1	2	2	2	2	2	2	2	2
907	GCA_005819315	2013	Germany	human	KL10	OCL5	113	3	3	3	4	7	4	4
908	GCA_005819275	2015	Germany	human	KL15	OCL1	400	3	3	55	2	66	1	5
909	GCA_005819265	2014	Germany	human	KL9	OCL1	2	2	2	2	2	2	2	2
910	GCA_005819225	2012	Germany	human	KL9	OCL1	2	2	2	2	2	2	2	2
911	GCA_005819205	2013	Germany	human	KL9	OCL1	2	2	2	2	2	2	2	2
912	GCA_005819215	2015	Germany	human	KL18	OCL3	717	1	1	1	1	5	1	30
913	GCA_005819645	2014	Germany	human	KL52	OCL1	2	2	2	2	2	2	2	2
914	GCA_005819165	2014	Germany	human	KL9	OCL1	2	2	2	2	2	2	2	2
915	GCA_005819175	2015	Germany	human	KL32	OCL1	2	2	2	2	2	2	2	2
916	GCA_005819135	2014	Germany	human	KL6	OCL1	2	2	2	2	2	2	2	2
917	GCA_005819095	2012	Germany	human	KL6	OCL1	2	2	2	2	2	2	2	2
918	GCA_005819085	2014	Germany	human	KL6	OCL1	2	2	2	2	2	2	2	2
919	GCA_005819635	2012	Germany	human	KL6	OCL1	2	2	2	2	2	2	2	2
920	GCA_005819595	2013	Germany	human	KL47	OCL1	2	2	2	2	2	2	2	2
921	GCA_005819115	2013	Germany	human	KL47	OCL1	2	2	2	2	2	2	2	2
922	GCA_005819065	2013	Germany	human	KL47	OCL1	2	2	2	2	2	2	2	2
923	GCA_005819035	2012/2015	Germany	human	KL6	OCL1	2	2	2	2	2	2	2	2
924	GCA_005819585	2012/2015	Germany	human	KL6	OCL1	2	2	2	2	2	2	2	2
925	GCA_005819005	2013	Germany	human	KL47	OCL1	2	2	2	2	2	2	2	2
926	GCA_006492495	2010	Germany	human	KL42	OCL6	54	12	3	18	2	17	4	5
927	GCA_006492785	2010	Germany	human	KL2	OCL6	32	1	1	2	2	3	4	4
928	GCA_006492705	2010	Germany	human	KL19	OCL1	111	3	3	2	2	4	8	12
929	GCA_006491955	2011	Germany	human	KL57	OCL5	239	1	4	2	2	7	1	4
930	GCA_006494565	2012	Germany	human	KL152	OCL6	85	5	2	4	1	3	3	4
931	GCA_006493875	2014	Germany	human	KL83	OCL5	428	3	1	2	3	6	1	16
932	GCA_006493745	2014	Germany	human	KL25	OCL1	2	2	2	2	2	2	2	2
933	GCA_006493955	2009	Germany	human	KL31	OCL6	240	3	3	2	5	7	2	51
934	GCA_006493705	2009	Germany	human	KL15	OCL7	136	3	2	19	25	5	2	5
935	GCA_006493945	2003	Germany	human	KL45	OCL6	40	1	2	2	2	5	1	14
936	GCA_006494075	2003	Germany	human	KL15	OCL1	515	56	3	2	2	9	4	14
937	GCA_006491885	2003	Germany	human	KL2	OCL6	32	1	1	2	2	3	4	4
938	GCA_006492715	2003	Germany	human	KL50	OCL6	665	1	75	2	2	67	1	2
939	GCA_006493045	2003	Germany	human	KL19	OCL1	48	3	14	2	2	15	4	5
940	GCA_006494615	2004	Germany	human	KL37	OCL6	972	5	2	4	1	3	1	3
941	GCA_006491855	2015	Germany	human	KL1	OCL1	20	3	1	1	1	5	1	1
942	GCA_006491865	2003	Germany	human	KL11	OCL8	49	3	3	6	2	3	1	5
943	GCA_006491875	2003	Germany	human	KL58	OCL6	154	3	41	6	1	3	4	5
944	GCA_006492335	2004	Germany	human	KL14	OCL6	25	3	3	2	4	7	2	4
945	GCA_006492315	2004	Germany	human	KL14	OCL6	1130	3	52	2	2	67	1	3
946	GCA_006492985	2004	Germany	human	KL116	OCL6	498	27	3	2	3	6	1	16
947	GCA_006493035	2004	Germany	human	KL81	OCL6	32	1	1	2	2	3	4	4
948	GCA_006492775	2004	Germany	human	KL2	OCL6	32	1	1	2	2	3	4	4
949	GCA_006493005	2006	Germany	human	KL158	OCL9	40	1	2	2	2	5	1	14
950	GCA_006492805	2006	Germany	human	KL234	OCL5	25	3	3	2	4	7	2	4
951	GCA_006492525	2006	Germany	human	KL18	OCL3	1	1	1	1	1	5	1	1
952	GCA_006492215	2006	Germany	human	KL41	OCL5	155	3	2	2	2	44	4	4
953	GCA_006492965	2005	Germany	human	KL42	OCL6	1095	1	52	2	2	67	5	4
954	GCA_006492855	2005	Germany	human	KL136	OCL2	1093	1	158	2	2	165	1	2
955	GCA_006492735	2007	Germany	human	KL125	OCL5	94	1	2	2	1	5	1	1
956	GCA_006492675	2007	Germany	human	KL9	OCL1	2	2	2	2	2	2	2	2
957	GCA_006492475	2007	Germany	human	KL11	OCL8	388	1	62	3	2	40	4	4
958	GCA_006492425	2008	Germany	human	KL125	OCL7	307	3	3	2	4	7	2	30
959	GCA_006492925	2008	Germany	human	KL52	OCL1	2	2	2	2	2	2	2	2
960	GCA_006492395	2015	Germany	human	KL40	OCL2	636	2	1	2	2	2	1	1
961	GCA_006492905	2011	Germany	human	KL150	OCL6	412	1	52	2	2	67	4	5
962	GCA_006492685	2011	Germany	human	KL69	OCL7	113	3	3	3	4	7	4	4
963	GCA_045065435	not collected	Germany	human	KL138	OCL1	-	3	3	2	2	29	2	2
964	GCA_045064505	2015	Germany	human	KL152	OCL1	-	2	2,2,2	2	2,2	2,2	2	2
965	GCA_045064435	2017	Germany	human	KL3	OCL1	2	2	2	2	2	2	2	2
966	GCA_900020545	2008	Germany	human	KL40	OCL2	1	1	1	1	1	5	1	1
967	GCA_900031715	2008	Germany	human	KL40	OCL2	1	1	1	1	1	5	1	1
968	GCA_900019965	2008	Germany	human	KL40	OCL2	1	1	1	1	1	5	1	1
969	GCA_900019975	2008	Germany	human	KL40	OCL2	1	1	1	1	1	5	1	1
970	GCA_900029355	2008	Germany	human	KL40	OCL2	1	1	1	1	1	5	1	1
971	GCA_900042755	2008	Germany	human	KL40	OCL2	1	1	1	1	1	5	1	1
972	GCA_900029375	2008	Germany	human	KL40	OCL2	1	1	1	1	1	5	1	1
973	GCA_900043985	2008	Germany	human	KL40	OCL2	1	1	1	1	1	5	1	1
974	GCA_900043995	2008	Germany	human	KL40	OCL2	1	1	1	1	1	5	1	1
975	GCA_900029365	2008	Germany	human	KL40	OCL2	1	1	1	1	1	5	1	1
976	GCA_900067075	2008	Germany	human	KL40	OCL2	1	1	1	1	1	5	1	1
977	GCA_904884575	2012	Germany	human	KL9	OCL1	2	2	2	2	2	2	2	2
978	GCA_904884545	2012	Germany	human	KL22	OCL1	2	2	2	2	2	2	2	2
979	GCA_904884585	2012	Germany	human	KL3	OCL1	2	2	2	2	2	2	2	2
980	GCA_904884655	2013	Germany	human	KL2	OCL1	2	2	2	2	2	2	2	2
981	GCA_904884635	2013	Germany	human	KL9	OCL7	15	6	6	8	2	3	5	4
982	GCA_904884495	2013	Germany	human	KL3	OCL1	78	25	3	6	2	28	1	29
983	GCA_904884475	2013	Germany	human	KL4	OCL1	2	2	2	2	2	2	2	2
984	GCA_904884465	2013	Germany	human	KL4	OCL1	2	2	2	2	2	2	2	2
985	GCA_904884565	2013	Germany	human	KL4	OCL1	2	2	2	2	2	2	2	2
986	GCA_904884535	2013	Germany	human	KL4	OCL1	2	2	2	2	2	2	2	2
987	GCA_904884615	2013	Germany	human	KL77	OCL1	45	2	6	2	2	2	2	2
988	GCA_904884515	2013	Germany	human	KL4	OCL1	2	2	2	2	2	2	2	2
989	GCA_904884555	2013	Germany	human	KL17	OCL1	1	1	1	1	1	5	1	1
990	GCA_904884485	2013	Germany	human	KL2	OCL1	2	2	2	2	2	2	2	2
991	GCA_904884605	2013	Germany	human	KL7	OCL1	187	2	2	2	2	2	2	43
992	GCA_904884595	2014	Germany	human	KL3	OCL1	2	2	2	2	2	2	2	2
993	GCA_904884505	2014	Germany	human	KL3	OCL1	78	25	3	6	2	28	1	29
994	GCA_904884525	2014	Germany	human	KL47	OCL5	164	40	3	7	2	40	4	4
995	GCA_904884645	2014	Germany	human	KL3	OCL1	2	2	2	2	2	2	2	2
996	GCA_904884625	2014	Germany	human	KL47	OCL5	164	40	3	7	2	40	4	4
997	GCA_904885725	2014	Germany	human	KL3	OCL1	2	2	2	2	2	2	2	2
998	GCA_904885675	2014	Germany	human	KL2	OCL1	2	2	2	2	2	2	2	2
999	GCA_904885735	2015	Germany	human	KL12	OCL1	2	2	2	2	2	2	2	2
1000	GCA_904885695	2015	Germany	human	KL12	OCL1	2	2	2	2	2	2	2	2
1001	GCA_904885745	2015	Germany	human	KL12	OCL1	2	2	2	2	2	2	2	2
1002	GCA_904885835	2015	Germany	human	KL17	OCL1	1	1	1	1	1	5	1	1
1003	GCA_904885815	2015	Germany	human	KL47	OCL17	1142	34	4	37	1	5	6	36
1004	GCA_904885845	2015	Germany	human	KL4	OCL1	570	2	2	2	2	2	2	4
1005	GCA_904885825	2015	Germany	human	KL81	OCL3	2	2	2	2	2	2	2	2
1006	GCA_904885805	2015	Germany	human	KL81	OCL3	2	2	2	2	2	2	2	2
1007	GCA_904885785	2015	Germany	human	KL9	OCL1	45	2	6	2	2	2	2	2
1008	GCA_904885715	2015	Germany	human	KL3	OCL1	2	2	2	2	2	2	2	2
1009	GCA_904885685	2015	Germany	human	KL81	OCL3	2	2	2	2	2	2	2	2
1010	GCA_904885755	2015	Germany	human	KL81	OCL3	2	2	2	2	2	2	2	2
1011	GCA_904885855	2015	Germany	human	KL81	OCL3	2	2	2	2	2	2	2	2
1012	GCA_904885775	2016	Germany	human	KL81	OCL3	2	2	2	2	2	2	2	2
1013	GCA_904885665	2016	Germany	human	KL81	OCL3	2	2	2	2	2	2	2	2
1014	GCA_904885795	2016	Germany	human	KL91	OCL5	19	1	2	1	1	5	1	1
1015	GCA_904885705	2016	Germany	human	KL81	OCL3	2	2	2	2	2	2	2	2
1016	GCA_904885765	2016	Germany	human	KL81	OCL3	2	2	2	2	2	2	2	2
1017	GCA_904886875	2016	Germany	human	KL81	OCL3	2	2	2	2	2	2	2	2
1018	GCA_904886965	2015	Germany	human	KL3	OCL1	2	2	2	2	2	2	2	2
1019	GCA_904886915	2015	Germany	human	KL2	OCL1	2	2	2	2	2	2	2	2
1020	GCA_904886945	2014	Germany	human	KL2	OCL1	2	2	2	2	2	2	2	2
1021	GCA_904886865	2015	Germany	human	KL9	OCL1	2	2	2	2	2	2	2	2
1022	GCA_904887655	2015	Germany	human	KL81	OCL3	2	2	2	2	2	2	2	2
1023	GCA_904886935	2015	Germany	human	KL3	OCL1	2	2	2	2	2	2	2	2
1024	GCA_904887005	2016	Germany	human	KL81	OCL3	2	2	2	2	2	2	2	2
1025	GCA_904887035	2016	Germany	human	KL81	OCL3	2	2	2	2	2	2	2	2
1026	GCA_904886995	2016	Germany	human	KL3	OCL1	2	2	2	2	2	2	2	2
1027	GCA_904887015	2016	Germany	human	KL17	OCL1	81	1	1	1	1	5	1	2
1028	GCA_904886845	2016	Germany	human	KL2	OCL1	2	2	2	2	2	2	2	2
1029	GCA_904886975	2016	Germany	human	KL152	OCL1	2	2	2	2	2	2	2	2
1030	GCA_904886905	2016	Germany	human	KL4	OCL1	1	1	1	1	1	5	1	1
1031	GCA_904886985	2017	Germany	human	KL25	OCL1	2	2	2	2	2	2	2	2
1032	GCA_904886925	2017	Germany	human	KL25	OCL1	2	2	2	2	2	2	2	2
1033	GCA_904886955	2017	Germany	human	KL77	OCL1	604	2	2	2	55	2	2	2
1034	GCA_904886895	2017	Germany	human	KL1	OCL4	1	1	1	1	1	5	1	1
1035	GCA_904886885	2017	Germany	human	KL2	OCL1	2	2	2	2	2	2	2	2
1036	GCA_904887515	2017	Germany	human	KL52	OCL1	2	2	2	2	2	2	2	2
1037	GCA_904887535	2017	Germany	human	KL15	OCL1	400	3	3	55	2	66	1	5
1038	GCA_904887525	2018	Germany	human	KL15	OCL1	400	3	3	55	2	66	1	5
1039	GCA_904890265	2018	Germany	human	KL10	OCL1	571	2	2	2	2	104	2	4
1040	GCA_904890285	2017	Germany	human	KL125	OCL1	2	2	2	2	2	2	2	2
1041	GCA_904887555	2017	Germany	human	KL3	OCL1	2	2	2	2	2	2	2	2
1042	GCA_904887565	2018	Germany	human	KL15	OCL1	400	3	3	55	2	66	1	5
1043	GCA_904887625	2012	Germany	human	KL149	OCL1	2	2	2	2	2	2	2	2
1044	GCA_904890255	2012	Germany	human	KL191	OCL2	1	1	1	1	1	5	1	1
1045	GCA_904890275	2018	Germany	human	KL9	OCL1	2	2	2	2	2	2	2	2
1046	GCA_904887585	2015	Germany	human	KL6	OCL1	2	2	2	2	2	2	2	2
1047	GCA_904887605	2015	Germany	human	KL32	OCL1	2	2	2	2	2	2	2	2
1048	GCA_904887575	2012	Germany	human	KL125	OCL1	2	2	2	2	2	2	2	2
1049	GCA_904887635	2012	Germany	human	KL49	OCL1	78	25	3	6	2	28	1	29
1050	GCA_904887595	2014	Germany	human	KL18	OCL3	499	5	2	39	2	3	1	5
1051	GCA_904887665	2012	Germany	human	KL9	OCL7	15	6	6	8	2	3	5	4
1052	GCA_904887675	2018	Germany	human	KL3	OCL1	78	25	3	6	2	28	1	29
1053	GCA_904887645	2018	Germany	human	KL3	OCL1	2	2	2	2	2	2	2	2
1054	GCA_964302725	2020	Germany	human	KL129	OCL6	-	3	3	16	1	3	1	4
1055	GCA_964300555	2019	Germany	human	KL129	OCL6	-	3	3	16	1	3	1	4
1056	GCA_964303415	2020	Germany	human	KL166	OCL2	1459	3	4	2	2	7	2	4
1057	GCA_964303695	2020	Germany	human	KL129	OCL6	-	3	3	16	1	3	1	4
1058	GCA_964302795	2020	Germany	human	KL129	OCL6	-	3	3	16	1	3	1	4
1059	GCA_964301055	2019	Germany	human	KL189	OCL7	106	3	3	16	1	13	1	1
1060	GCA_964302445	2020	Germany	human	KL129	OCL6	-	3	3	16	1	3	1	4
1061	GCA_964303265	2020	Germany	human	KL129	OCL6	-	3	3	16	1	3	1	4
1062	GCA_964301655	2019	Germany	human	KL129	OCL6	-	3	3	16	1	3	1	4
1063	GCA_016486985	2013	Germany	human	KL6	OCL1	2	2	2	2	2	2	2	2
1064	GCA_016486945	2013	Germany	human	KL3	OCL1	2	2	2	2	2	2	2	2
1065	GCA_016487665	2014	Germany	human	KL2	OCL1	2	2	2	2	2	2	2	2
1066	GCA_016844775	2017	Germany	human	KL112	OCL9	494	3	3	2	5	4	1	4
1067	GCA_016844725	2017	Germany	human	KL64	OCL6	-	6	3	8	2	3	1	4
1068	GCA_016844865	2017	Germany	human	KL112	OCL9	494	3	3	2	5	4	1	4
1069	GCA_016844705	2017	Germany	human	KL112	OCL9	494	3	3	2	5	4	1	4
1070	GCA_016844245	2017	Germany	human	KL112	OCL9	494	3	3	2	5	4	1	4
1071	GCA_016844145	2017	Germany	human	KL64	OCL6	-	6	3	8	2	3	1	4
1072	GCA_016844165	2017	Germany	human	KL64	OCL6	-	6	3	8	2	3	1	4
1073	GCA_016844205	2017	Germany	human	KL112	OCL9	494	3	3	2	5	4	1	4
1074	GCA_016844125	2017	Germany	human	KL64	OCL6	-	6	3	8	2	3	1	4
1075	GCA_016844185	2017	Germany	human	KL64	OCL6	-	6	3	8	2	3	1	4
1076	GCA_016844225	2017	Germany	human	KL64	OCL6	-	6	3	8	2	3	1	4
1077	GCA_016844105	2017	Germany	human	KL64	OCL6	-	6	3	8	2	3	1	4
1078	GCA_019708835	2013	Germany	human	KL3	OCL1	2	2	2	2	2	2	2	2
1079	GCA_019570195	2013	Germany	human	KL25	OCL1	2	2	2	2	2	2	2	2
1080	GCA_019570035	2013	Germany	human	KL9	OCL1	2	2	2	2	2	2	2	2
1081	GCA_019570235	2013	Germany	human	KL9	OCL1	2	2	2	2	2	2	2	2
1082	GCA_019800385	not collected	Germany	human	KL3	OCL1	2	2	2	2	2	2	2	2
1083	GCA_019800435	not collected	Germany	human	KL12	OCL1	2	2	2	2	2	2	2	2
1084	GCA_018445625	2017	Germany	human	KL18	OCL1	81	1	1	1	1	5	1	2
1085	GCA_018445375	2017	Germany	human	KL9	OCL1	2	2	2	2	2	2	2	2
1086	GCA_018445345	2017	Germany	human	KL10	OCL1	2	2	2	2	2	2	2	2
1087	GCA_018445315	2017	Germany	human	KL149	OCL1	2	2	2	2	2	2	2	2
1088	GCA_018445285	2017	Germany	human	KL9	OCL1	2	2	2	2	2	2	2	2
1089	GCA_018445265	2017	Germany	human	KL9	OCL1	2	2	2	2	2	2	2	2
1090	GCA_018445185	2017	Germany	human	KL25	OCL1	81	1	1	1	1	5	1	2
1091	GCA_018445145	2017	Germany	human	KL9	OCL1	2	2	2	2	2	2	2	2
1092	GCA_018445085	2017	Germany	human	KL10	OCL1	2	2	2	2	2	2	2	2
1093	GCA_018445075	2017	Germany	human	KL7	OCL1	2	2	2	2	2	2	2	2
1094	GCA_018445045	2017	Germany	human	KL9	OCL1	2	2	2	2	2	2	2	2
1095	GCA_018444525	2017	Germany	human	KL40	OCL2	636	2	1	2	2	2	1	1
1096	GCA_018444555	2017	Germany	human	KL22	OCL3	2	2	2	2	2	2	2	2
1097	GCA_018444405	2017	Germany	human	KL40	OCL2	636	2	1	2	2	2	1	1
1098	GCA_018444305	2017	Germany	human	KL40	OCL2	636	2	1	2	2	2	1	1
1099	GCA_018444235	2017	Germany	human	KL2	OCL1	604	2	2	2	55	2	2	2
1100	GCA_018444145	2017	Germany	human	KL6	OCL1	2	2	2	2	2	2	2	2
1101	GCA_018443975	2017	Germany	human	KL40	OCL2	636	2	1	2	2	2	1	1
1102	GCA_018443945	2017	Germany	human	KL40	OCL2	636	2	1	2	2	2	1	1
1103	GCA_018443875	2017	Germany	human	KL40	OCL2	636	2	1	2	2	2	1	1
1104	GCA_018443825	2017	Germany	human	KL40	OCL2	636	2	1	2	2	2	1	1
1105	GCA_018443775	2016	Germany	human	KL40	OCL2	636	2	1	2	2	2	1	1
1106	GCA_018443735	2015	Germany	human	KL3	OCL1	2	2	2	2	2	2	2	2
1107	GCA_018443625	2016	Germany	human	KL40	OCL2	636	2	1	2	2	2	1	1
1108	GCA_018443095	2018	Germany	human	KL7	OCL1	2	2	2	2	2	2	2	2
1109	GCA_018443085	2018	Germany	human	KL49	OCL1	2	2	2	2	2	2	2	2
1110	GCA_018442635	2018	Germany	human	KL152	OCL6	85	5	2	4	1	3	3	4
1111	GCA_018442465	2018	Germany	human	KL9	OCL1	2	2	2	2	2	2	2	2
1112	GCA_018442385	2018	Germany	human	KL25	OCL1	2	2	2	2	2	2	2	2
1113	GCA_018442105	2018	Germany	human	KL3	OCL1	2	2	2	2	2	2	2	2
1114	GCA_018442085	2018	Germany	human	KL51	OCL1	764	3	3	2	2	4	1	5
1115	GCA_018441985	2018	Germany	human	KL3	OCL1	2	2	2	2	2	2	2	2
1116	GCA_018441465	2018	Germany	human	KL15	OCL1	400	3	3	55	2	66	1	5
1117	GCA_018447265	2019	Germany	human	KL77	OCL5	2	2	2	2	2	2	2	2
1118	GCA_018441385	2019	Germany	human	KL234	OCL5	25	3	3	2	4	7	2	4
1119	GCA_018446675	2019	Germany	human	KL47	OCL5	164	40	3	7	2	40	4	4
1120	GCA_018446635	2019	Germany	human	KL224	OCL1	664	2	2	2	2	2	4	2
1121	GCA_018441065	2019	Germany	human	KL8	OCL2	-	476?	3	148?	1	4	4	4
1122	GCA_018440955	2019	Germany	human	KL3	OCL1	2	2	2	2	2	2	2	2
1123	GCA_018423485	2019	Germany	human	KL40	OCL2	636	2	1	2	2	2	1	1
1124	GCA_018423275	2019	Germany	human	KL33	OCL1	-	2	~167	2	2	2	2	2
1125	GCA_018422895	2019	Germany	human	KL9	OCL1	-	2	426?	2	2	2	2	2
1126	GCA_018422875	2019	Germany	human	KL9	OCL1	-	2	426?	2	2	2	2	2
1127	GCA_018422795	2019	Germany	human	KL3	OCL1	2	2	2	2	2	2	2	2
1128	GCA_018422775	2019	Germany	human	KL3	OCL1	2	2	2	2	2	2	2	2
1129	GCA_018422715	2019	Germany	human	KL3	OCL1	2	2	2	2	2	2	2	2
1130	GCA_018422645	2019	Germany	human	KL91	OCL5	315	1	56	1	1	5	1	1
1131	GCA_018422325	2019	Germany	human	KL40	OCL2	636	2	1	2	2	2	1	1
1132	GCA_018422255	2019	Germany	human	KL40	OCL2	636	2	1	2	2	2	1	1
1133	GCA_018421845	2019	Germany	human	KL214	OCL2	77	3	2	2	2	3	4	28
1134	GCA_018420825	2019	Germany	human	KL28	OCL1	2	2	2	2	2	2	2	2
1135	GCA_018420785	2019	Germany	human	KL3	OCL1	78	25	3	6	2	28	1	29
1136	GCA_018420315	2017	Germany	human	KL14	OCL6	25	3	3	2	4	7	2	4
1137	GCA_018420235	2018	Germany	human	KL49	OCL1	78	25	3	6	2	28	1	29
1138	GCA_001077675	2014	Canada	human	KL3	OCL2	437	3	2	2	2	30	4	28
1139	GCA_001077655	2012	Canada	human	KL49	OCL2	10	1	3	2	1	4	4	4
1140	GCA_000286615	2007	Canada	human	KL15	OCL3	1	1	1	1	1	5	1	1
1141	GCA_000746645	2010	Canada	human	KL9	OCL10	79	26	2	2	2	29	4	5
1142	GCA_000746605	2010	Canada	human	KL47	OCL7	638	100	3	14	1	7	1	4
1143	GCA_028370175	2007	Canada	human	KL15	OCL3	1	1	1	1	1	5	1	1
1144	GCA_003931755	2016	Canada	human	KL2	OCL1	2	2	2	2	2	2	2	2
1145	GCA_003931775	2016	Canada	human	KL2	OCL1	2	2	2	2	2	2	2	2
1146	GCA_004101685	2013	Canada	human	KL9	OCL1	2	2	2	2	2	2	2	2
1147	GCA_004101705	2014	Canada	human	KL9	OCL1	2	2	2	2	2	2	2	2
1148	GCA_033830125	2015	Canada	human	KL155	OCL1	-	25	3	6	2	~28	1	29
1149	GCA_033864315	2015	Canada	human	KL2	OCL6	32	1	1	2	2	3	4	4
1150	GCA_033865195	2015	Canada	human	KL40	OCL1	2	2	2	2	2	2	2	2
1151	GCA_033833945	2015	Canada	human	KL40	OCL1	2	2	2	2	2	2	2	2
1152	GCA_033833745	2015	Canada	human	KL3	OCL1	2	2	2	2	2	2	2	2
1153	GCA_033865635	2016	Canada	human	KL7	OCL1	2	2	2	2	2	2	2	2
1154	GCA_033862655	2016	Canada	human	KL86	OCL6	57	1	3	17	5	3	1	14
1155	GCA_033833645	2016	Canada	human	KL138	OCL1	291	1	53	7	2	3	33	53
1156	GCA_033833665	2017	Canada	human	KL17	OCL1	1	1	1	1	1	5	1	1
1157	GCA_004101745	2012	Canada	human	KL9	OCL1	2	2	2	2	2	2	2	2
1158	GCA_004101725	2012	Canada	human	KL9	OCL1	2	2	2	2	2	2	2	2
1159	GCA_008244865	2012	Canada	human	KL9	OCL1	2	2	2	2	2	2	2	2
1160	GCA_008244905	2013	Canada	human	KL9	OCL1	2	2	2	2	2	2	2	2
1161	GCA_008244885	2013	Canada	human	KL9	OCL1	2	2	2	2	2	2	2	2
1162	GCA_004354145	2013	Canada	human	KL165	OCL1	-	3	197	2	2	9	4	2
1163	GCA_004354165	2013	Canada	human	KL108	OCL2	-	1	3	10	2	65	1	2
1164	GCA_004354185	2013	Canada	human	KL146	OCL1	1039	6	1	3	2	5	2	5
1165	GCA_004354125	2013	Canada	human	KL146	OCL1	1039	6	1	3	2	5	2	5
1166	GCA_045065445	not collected	Canada	human	KL3	OCL1	52	3	2	2	7	9	1	5
1167	GCA_045065055	2007	Canada	human	KL125	OCL5	94	1	2	2	1	5	1	1
1168	GCA_045065065	2007	Canada	human	KL12	OCL2	81	1	1	1	1	5	1	2
1169	GCA_045065035	2007	Canada	human	KL12	OCL2	81	1	1	1	1	5	1	2
1170	GCA_045064915	2007	Canada	human	KL12	OCL2	81	1	1	1	1	5	1	2
1171	GCA_045064935	2007	Canada	human	KL4	OCL3	-	1	1,1	1	1	5	1	1
1172	GCA_045064955	2007	Canada	human	KL12	OCL2	-	1	1,1	1	1	5	1	2
1173	GCA_045064875	2007	Canada	human	KL12	OCL2	81	1	1	1	1	5	1	2
1174	GCA_045064775	2009	Canada	human	KL12	OCL2	-	1	1	1	1,1	5	1	2
1175	GCA_045064735	2016	Canada	human	KL27	OCL1	78	25	3	6	2	28	1	29
1176	GCA_045064715	2016	Canada	human	KL27	OCL1	-	25	-	6	2	28	1	29
1177	GCA_045064745	2018	Canada	human	KL49	OCL1	2	2	2	2	2	2	2	2
1178	GCA_045064605	2013	Canada	human	KL163	OCL5	-	1	4	2	2	9	~85	2
1179	GCA_045056105	not collected	Canada	human	KL47	OCL6	765	3	2	2	2	6	4	5
1180	GCA_045056085	not collected	Canada	human	KL2	OCL6	238	6	3	8	2	3	5	4
1181	GCA_009833005	2015	Canada	human	KL140	OCL4	825	3	2	2	2	7	4	4
1182	GCA_013403505	2006	Canada	human	KL15	OCL3	1	1	1	1	1	5	1	1
1183	GCA_016476005	2012	Canada	human	KL2	OCL1	2	2	2	2	2	2	2	2
1184	GCA_016476885	2013	Canada	human	KL2	OCL1	2	2	2	2	2	2	2	2
1185	GCA_016476065	2013	Canada	human	KL7	OCL1	2	2	2	2	2	2	2	2
1186	GCA_016477125	2013	Canada	human	KL3	OCL1	78	25	3	6	2	28	1	29
1187	GCA_016476145	2015	Canada	human	KL120	OCL1	2	2	2	2	2	2	2	2
1188	GCA_016477065	2010	Canada	human	KL2	OCL1	2	2	2	2	2	2	2	2
1189	GCA_016476365	2010	Canada	human	KL215	OCL5	623	1	1	2	1	5	1	1
1190	GCA_016477075	2011	Canada	human	KL6	OCL1	158	41	42	13	1	5	4	14
1191	GCA_016477465	2015	Canada	human	KL45	OCL5	215	27	2	7	2	2	1	2
1192	GCA_016476685	2015	Canada	human	KL6	OCL1	2	2	2	2	2	2	2	2
1193	GCA_016476965	2015	Canada	human	KL234	OCL1	2	2	2	2	2	2	2	2
1194	GCA_016476525	2015	Canada	human	KL3	OCL1	2	2	2	2	2	2	2	2
1195	GCA_016476125	2012	Canada	human	KL3	OCL1	2	2	2	2	2	2	2	2
1196	GCA_016476785	2014	Canada	human	KL49	OCL1	2	2	2	2	2	2	2	2
1197	GCA_016476225	2015	Canada	human	KL24	OCL7	16	7	7	2	2	8	4	4
1198	GCA_016476635	2010	Canada	human	KL234	OCL1	2	2	2	2	2	2	2	2
1199	GCA_016477175	2012	Canada	human	KL214	OCL1	78	25	3	6	2	28	1	29
1200	GCA_016476745	2016	Canada	human	KL9	OCL7	15	6	6	8	2	3	5	4
1201	GCA_016476385	2016	Canada	human	KL12	OCL2	81	1	1	1	1	5	1	2
1202	GCA_016477385	2010	Canada	human	KL49	OCL1	577	27	2	7	2	2	2	2
1203	GCA_016476835	2010	Canada	human	KL49	OCL1	577	27	2	7	2	2	2	2
1204	GCA_016476505	2010	Canada	human	KL60	OCL2	575	1	3	2	1	4	4	92
1205	GCA_016477145	2010	Canada	human	KL49	OCL1	577	27	2	7	2	2	2	2
1206	GCA_016477325	2010	Canada	human	KL60	OCL2	575	1	3	2	1	4	4	92
1207	GCA_016477225	2010	Canada	human	KL49	OCL1	577	27	2	7	2	2	2	2
1208	GCA_016477485	2014	Canada	human	KL7	OCL1	2	2	2	2	2	2	2	2
1209	GCA_016476805	2014	Canada	human	KL17	OCL1	1	1	1	1	1	5	1	1
1210	GCA_016477195	2016	Canada	human	KL77	OCL1	2	2	2	2	2	2	2	2
1211	GCA_016476315	2016	Canada	human	KL2	OCL1	2	2	2	2	2	2	2	2
1212	GCA_016477245	2016	Canada	human	KL2	OCL1	2	2	2	2	2	2	2	2
1213	GCA_016477305	2016	Canada	human	KL2	OCL1	2	2	2	2	2	2	2	2
1214	GCA_016476585	2016	Canada	human	KL2	OCL1	2	2	2	2	2	2	2	2
1215	GCA_016476085	2016	Canada	human	KL2	OCL1	2	2	2	2	2	2	2	2
1216	GCA_016476465	2016	Canada	human	KL2	OCL1	2	2	2	2	2	2	2	2
1217	GCA_016476265	2012	Canada	human	KL25	OCL1	2	2	2	2	2	2	2	2
1218	GCA_016476205	2012	Canada	human	KL40	OCL2	1	1	1	1	1	5	1	1
1219	GCA_016476405	2013	Canada	human	KL9	OCL1	2	2	2	2	2	2	2	2
1220	GCA_016477405	2013	Canada	human	KL9	OCL1	2	2	2	2	2	2	2	2
1221	GCA_016477525	2013	Canada	human	KL9	OCL1	2	2	2	2	2	2	2	2
1222	GCA_016476485	2013	Canada	human	KL9	OCL1	2	2	2	2	2	2	2	2
1223	GCA_016477285	2013	Canada	human	KL9	OCL1	2	2	2	2	2	2	2	2
1224	GCA_016476245	2013	Canada	human	KL9	OCL1	2	2	2	2	2	2	2	2
1225	GCA_016476305	2013	Canada	human	KL49	OCL2	10	1	3	2	1	4	4	4
1226	GCA_016476605	2013	Canada	human	KL9	OCL1	2	2	2	2	2	2	2	2
1227	GCA_016476825	2013	Canada	human	KL6	OCL1	2	2	2	2	2	2	2	2
1228	GCA_016476185	2013	Canada	human	KL9	OCL1	2	2	2	2	2	2	2	2
1229	GCA_016476845	2013	Canada	human	KL9	OCL1	2	2	2	2	2	2	2	2
1230	GCA_016477365	2013	Canada	human	KL9	OCL1	2	2	2	2	2	2	2	2
1231	GCA_016476165	2013	Canada	human	KL9	OCL1	2	2	2	2	2	2	2	2
1232	GCA_016476545	2013	Canada	human	KL9	OCL1	2	2	2	2	2	2	2	2
1233	GCA_016476625	2013	Canada	human	KL9	OCL1	2	2	2	2	2	2	2	2
1234	GCA_016476985	2013	Canada	human	KL9	OCL1	2	2	2	2	2	2	2	2
1235	GCA_016476945	2013	Canada	human	KL9	OCL10	156	26	2	2	2	29	4	4
1236	GCA_016477165	2013	Canada	human	KL14	OCL5	25	3	3	2	4	7	2	4
1237	GCA_016476105	2013	Canada	human	KL9	OCL1	2	2	2	2	2	2	2	2
1238	GCA_016476285	2013	Canada	human	KL9	OCL1	2	2	2	2	2	2	2	2
1239	GCA_016476905	2013	Canada	human	KL9	OCL1	2	2	2	2	2	2	2	2
1240	GCA_016476345	2013	Canada	human	KL9	OCL1	2	2	2	2	2	2	2	2
1241	GCA_016476725	2013	Canada	human	KL9	OCL1	2	2	2	2	2	2	2	2
1242	GCA_016477425	2013	Canada	human	KL9	OCL1	2	2	2	2	2	2	2	2
1243	GCA_016476045	2013	Canada	human	KL9	OCL1	2	2	2	2	2	2	2	2
1244	GCA_016476705	2013	Canada	human	KL9	OCL1	2	2	2	2	2	2	2	2
1245	GCA_016476755	2013	Canada	human	KL9	OCL1	2	2	2	2	2	2	2	2
1246	GCA_016477005	2013	Canada	human	KL9	OCL1	2	2	2	2	2	2	2	2
1247	GCA_016476655	2013	Canada	human	KL9	OCL1	2	2	2	2	2	2	2	2
1248	GCA_016476445	2014	Canada	human	KL9	OCL1	2	2	2	2	2	2	2	2
1249	GCA_016477025	2014	Canada	human	KL125	OCL1	52	3	2	2	7	9	1	5
1250	GCA_016477345	2014	Canada	human	KL9	OCL1	2	2	2	2	2	2	2	2
1251	GCA_016477045	2015	Canada	human	KL72	OCL1	2	2	2	2	2	2	2	2
1252	GCA_016477265	2016	Canada	human	KL152	OCL1	2	2	2	2	2	2	2	2
1253	GCA_016476915	2016	Canada	human	KL152	OCL1	2	2	2	2	2	2	2	2
1254	GCA_016477445	2011	Canada	human	KL22	OCL7	2	2	2	2	2	2	2	2
1255	GCA_016476025	2016	Canada	human	KL9	OCL1	2	2	2	2	2	2	2	2
1256	GCA_016477105	2015	Canada	human	KL9	OCL1	2	2	2	2	2	2	2	2
1257	GCA_016476565	2016	Canada	human	KL3	OCL1	2	2	2	2	2	2	2	2
1258	GCA_016609165	2016	Canada	human	KL2	OCL1	2	2	2	2	2	2	2	2
1259	GCA_016609085	2012	Canada	human	KL9	OCL1	2	2	2	2	2	2	2	2
1260	GCA_016609045	2013	Canada	human	KL9	OCL1	2	2	2	2	2	2	2	2
1261	GCA_016609105	2013	Canada	human	KL9	OCL1	2	2	2	2	2	2	2	2
1262	GCA_016609125	2015	Canada	human	KL234	OCL1	2	2	2	2	2	2	2	2
1263	GCA_016609065	2014	Canada	human	KL2	OCL1	2	2	2	2	2	2	2	2
